# Supplementary material for: Learning strategies, study behaviors, and academic performance among medical students in Jordan: A cross-sectional study
Source: PLoS One. 2026 Jun 10;21(6):e0348623. doi: 10.1371/journal.pone.0348623 (PMC13252837; doi:10.1371/journal.pone.0348623)
Supplement: S2 File — (XLSX) [file pone.0348623.s002.xlsx]

## Sheet: Sheet1
year_study	gender	acad_perf_recent	ls_spaced_practice_n	ls_interleaving_n	ls_retrieval_practice_n	ls_elaboration_n	ls_concrete_examples_n	ls_dual_coding_n	ls_summarization_n	ls_highlight_underlin_n	ls_keyword_mnemonic_n	ls_rereading_n	clincial_phase	female	tm	examstart	studypattern_n	focus_n	hrs_study_n	exam_prep_resources_2
Third year	Female	Very Good (B)	Often	Often	Often	Often	Often	Often	Often	Often	Often	Often	0	Female	To-do/planner	2–4 weeks	Both regularly and intensively	Balancing both understanding and memorization	4–6 h/day	Question banks
Third year	Male	Excellent (A+ or A)	Sometimes	Sometimes	Sometimes	Often	Sometimes	Often	Sometimes	Sometimes	Sometimes	Sometimes	0	Male	To-do/planner	2–4 weeks	Intensively before exams	Understanding concepts deeply	2–4 h/day	Textbooks
First year	Female	Excellent (A+ or A)	Sometimes	Rarely	Often	Often	Sometimes	Sometimes	Rarely	Often	Sometimes	Sometimes	0	Female	No specific	1–2 weeks	Both regularly and intensively	Balancing both understanding and memorization	2–4 h/day	Lecture slides and notes
Third year	Male	Excellent (A+ or A)	Often	Often	Often	Sometimes	Often	Often	Sometimes	Often	Sometimes	Often	0	Male	No specific	2–4 weeks	Regularly during the semester	Balancing both understanding and memorization	4–6 h/day	Online videos or tutorials
Third year	Female	Excellent (A+ or A)	Often	Rarely	Sometimes	Sometimes	Often	Sometimes	Sometimes	Often	Often	Sometimes	0	Female	To-do/planner	2–4 weeks	Both regularly and intensively	Balancing both understanding and memorization	4–6 h/day	Lecture slides and notes
Third year	Female	Excellent (A+ or A)	Often	Sometimes	Often	Sometimes	Often	Often	Sometimes	Sometimes	Sometimes	Sometimes	0	Female	Pomodoro	1–2 weeks	Intensively before exams	Balancing both understanding and memorization	2–4 h/day	Online videos or tutorials
Forth year	Female	Very Good (B)	Sometimes	Rarely	Often	Sometimes	Often	Often	Often	Often	Often	Often	1	Female	To-do/planner	>1 month	Both regularly and intensively	Balancing both understanding and memorization	>6 h/day	Lecture slides and notes
First year	Female	Excellent (A+ or A)	Sometimes	Often	Rarely	Sometimes	Sometimes	Rarely	Rarely	Sometimes	Sometimes	Sometimes	0	Female	Pomodoro	1–2 weeks	Intensively before exams	Preparing for exams specifically	4–6 h/day	Online videos or tutorials
Third year	Male	Good (C)	Often	Rarely	Often	Often	Sometimes	Rarely	Sometimes	Rarely	Often	Often	0	Male	No specific	1–2 weeks	Both regularly and intensively	Preparing for exams specifically	4–6 h/day	Lecture slides and notes
Third year	Female	Good (C)	Sometimes	Often	Rarely	Sometimes	Sometimes	Sometimes	Rarely	Rarely	Rarely	Sometimes	0	Female	No specific	2–4 weeks	Intensively before exams	Memorizing key facts	2–4 h/day	Question banks
Third year	Female	Excellent (A+ or A)	Often	Rarely	Sometimes	Often	Often	Often	Sometimes	Often	Rarely	Rarely	0	Female	Prioritization	2–4 weeks	Both regularly and intensively	Balancing both understanding and memorization	4–6 h/day	Online videos or tutorials
Third year	Female	Excellent (A+ or A)	Often	Often	Rarely	Often	Sometimes	Often	Often	Sometimes	Sometimes	Rarely	0	Female	Pomodoro	>1 month	Regularly during the semester	Understanding concepts deeply	2–4 h/day	Lecture slides and notes
Third year	Female	Excellent (A+ or A)	Sometimes	Sometimes	Sometimes	Sometimes	Sometimes	Sometimes	Sometimes	Sometimes	Sometimes	Sometimes	0	Female	To-do/planner	<1 week	Intensively before exams	Balancing both understanding and memorization	2–4 h/day	Lecture slides and notes
Third year	Female	Excellent (A+ or A)	Sometimes	Sometimes	Sometimes	Sometimes	Sometimes	Sometimes	Sometimes	Sometimes	Sometimes	Sometimes	0	Female	To-do/planner	<1 week	Intensively before exams	Understanding concepts deeply	<2 h/day	Lecture slides and notes
Third year	Female	Excellent (A+ or A)	Sometimes	Sometimes	Sometimes	Sometimes	Sometimes	Sometimes	Sometimes	Sometimes	Sometimes	Sometimes	0	Female	To-do/planner	<1 week	Intensively before exams	Understanding concepts deeply	<2 h/day	Lecture slides and notes
Second year	Female	Excellent (A+ or A)	Often	Often	Often	Often	Often	Often	Often	Often	Often	Often	0	Female	To-do/planner	1–2 weeks	Regularly during the semester	Balancing both understanding and memorization	4–6 h/day	Lecture slides and notes
First year	Female	Excellent (A+ or A)	Often	Sometimes	Sometimes	Sometimes	Often	Sometimes	Rarely	Sometimes	Sometimes	Sometimes	0	Female	No specific	<1 week	Intensively before exams	Balancing both understanding and memorization	4–6 h/day	Lecture slides and notes
Third year	Male	Excellent (A+ or A)	Often	Often	Sometimes	Often	Often	Often	Sometimes	Often	Often	Sometimes	0	Male	Prioritization	<1 week	Both regularly and intensively	Balancing both understanding and memorization	4–6 h/day	Lecture slides and notes
Third year	Female	Good (C)	Often	Sometimes	Rarely	Often	Sometimes	Often	Rarely	Sometimes	Often	Sometimes	0	Female	Prioritization	1–2 weeks	Both regularly and intensively	Memorizing key facts	4–6 h/day	Lecture slides and notes
Third year	Female	Excellent (A+ or A)	Often	Often	Often	Often	Often	Often	Sometimes	Often	Sometimes	Often	0	Female	To-do/planner	2–4 weeks	Both regularly and intensively	Understanding concepts deeply	4–6 h/day	Lecture slides and notes
Third year	Female	Very Good (B)	Often	Sometimes	Often	Often	Often	Often	Sometimes	Often	Often	Often	0	Female	No specific	2–4 weeks	Both regularly and intensively	Balancing both understanding and memorization	>6 h/day	Lecture slides and notes
Third year	Female	Excellent (A+ or A)	Sometimes	Rarely	Often	Often	Sometimes	Rarely	Sometimes	Often	Often	Often	0	Female	To-do/planner	1–2 weeks	Intensively before exams	Preparing for exams specifically	2–4 h/day	Lecture slides and notes
Third year	Female	Excellent (A+ or A)	Rarely	Often	Often	Often	Often	Sometimes	Rarely	Often	Often	Often	0	Female	Pomodoro	2–4 weeks	Regularly during the semester	Preparing for exams specifically	4–6 h/day	Question banks
Third year	Male	Very Good (B)	Sometimes	Rarely	Often	Often	Often	Sometimes	Rarely	Rarely	Often	Sometimes	0	Male	Prioritization	2–4 weeks	Both regularly and intensively	Balancing both understanding and memorization	2–4 h/day	Online videos or tutorials
Third year	Female	Excellent (A+ or A)	Sometimes	Rarely	Often	Often	Often	Often	Often	Often	Often	Often	0	Female	To-do/planner	2–4 weeks	Regularly during the semester	Preparing for exams specifically	4–6 h/day	Lecture slides and notes
Third year	Female	Very Good (B)	Rarely	Sometimes	Sometimes	Sometimes	Rarely	Often	Rarely	Often	Sometimes	Sometimes	0	Female	Pomodoro	1–2 weeks	Both regularly and intensively	Balancing both understanding and memorization	4–6 h/day	Lecture slides and notes
Third year	Female	Excellent (A+ or A)	Often	Sometimes	Often	Often	Often	Sometimes	Sometimes	Often	Sometimes	Sometimes	0	Female	To-do/planner	2–4 weeks	Both regularly and intensively	Balancing both understanding and memorization	2–4 h/day	Online videos or tutorials
Second year	Female	Very Good (B)	Rarely	Rarely	Sometimes	Rarely	Often	Sometimes	Sometimes	Sometimes	Sometimes	Sometimes	0	Female	To-do/planner	<1 week	Irregularly	Memorizing key facts	4–6 h/day	Online videos or tutorials
Second year	Female	Excellent (A+ or A)	Sometimes	Often	Often	Often	Often	Rarely	Rarely	Sometimes	Often	Sometimes	0	Female	Pomodoro	2–4 weeks	Both regularly and intensively	Balancing both understanding and memorization	2–4 h/day	Lecture slides and notes
Third year	Female	Very Good (B)	Rarely	Rarely	Often	Often	Often	Often	Sometimes	Often	Sometimes	Often	0	Female	To-do/planner	1–2 weeks	Intensively before exams	Balancing both understanding and memorization	<2 h/day	Question banks
Forth year	Female	Excellent (A+ or A)	Sometimes	Often	Sometimes	Often	Sometimes	Often	Often	Often	Sometimes	Sometimes	1	Female	No specific	>1 month	Irregularly	Balancing both understanding and memorization	4–6 h/day	Lecture slides and notes
Second year	Male	Excellent (A+ or A)	Often	Sometimes	Rarely	Rarely	Rarely	Often	Often	Often	Often	Often	0	Male	No specific	1–2 weeks	Both regularly and intensively	Balancing both understanding and memorization	4–6 h/day	Lecture slides and notes
Third year	Female	Very Good (B)	Often	Often	Often	Sometimes	Often	Sometimes	Often	Sometimes	Sometimes	Often	0	Female	Pomodoro	>1 month	Intensively before exams	Understanding concepts deeply	2–4 h/day	Lecture slides and notes
Forth year	Male	Excellent (A+ or A)	Sometimes	Rarely	Often	Often	Often	Often	Rarely	Sometimes	Often	Often	1	Male	Pomodoro	<1 week	Intensively before exams	Balancing both understanding and memorization	<2 h/day	Lecture slides and notes
Forth year	Male	Excellent (A+ or A)	Rarely	Sometimes	Sometimes	Often	Sometimes	Rarely	Sometimes	Often	Rarely	Sometimes	1	Male	No specific	1–2 weeks	Intensively before exams	Preparing for exams specifically	2–4 h/day	Lecture slides and notes
Forth year	Female	Excellent (A+ or A)	Often	Sometimes	Rarely	Sometimes	Sometimes	Often	Sometimes	Often	Rarely	Sometimes	1	Female	To-do/planner	>1 month	Regularly during the semester	Balancing both understanding and memorization	2–4 h/day	Lecture slides and notes
Third year	Female	Excellent (A+ or A)	Sometimes	Sometimes	Sometimes	Sometimes	Sometimes	Sometimes	Sometimes	Sometimes	Sometimes	Sometimes	0	Female	Prioritization	2–4 weeks	Intensively before exams	Balancing both understanding and memorization	4–6 h/day	Lecture slides and notes
First year	Female	Fair (D)	Sometimes	Often	Rarely	Often	Sometimes	Often	Often	Often	Sometimes	Often	0	Female	Prioritization	1–2 weeks	Intensively before exams	Balancing both understanding and memorization	2–4 h/day	Lecture slides and notes
Second year	Female	Very Good (B)	Rarely	Sometimes	Sometimes	Often	Often	Sometimes	Often	Often	Often	Often	0	Female	To-do/planner	1–2 weeks	Intensively before exams	Preparing for exams specifically	4–6 h/day	Lecture slides and notes
Second year	Male	Excellent (A+ or A)	Often	Rarely	Sometimes	Sometimes	Often	Often	Sometimes	Often	Sometimes	Often	0	Male	To-do/planner	2–4 weeks	Both regularly and intensively	Balancing both understanding and memorization	2–4 h/day	Lecture slides and notes
First year	Male	Excellent (A+ or A)	Often	Sometimes	Often	Often	Often	Often	Sometimes	Often	Often	Often	0	Male	To-do/planner	1–2 weeks	Both regularly and intensively	Balancing both understanding and memorization	4–6 h/day	Lecture slides and notes
Second year	Female	Very Good (B)	Sometimes	Often	Sometimes	Often	Often	Often	Often	Often	Often	Often	0	Female	To-do/planner	2–4 weeks	Intensively before exams	Preparing for exams specifically	2–4 h/day	Lecture slides and notes
Second year	Female	Excellent (A+ or A)	Sometimes	Often	Sometimes	Often	Often	Often	Often	Often	Often	Often	0	Female	Pomodoro	>1 month	Both regularly and intensively	Understanding concepts deeply	4–6 h/day	Textbooks
Second year	Male	Excellent (A+ or A)	Often	Sometimes	Often	Often	Sometimes	Rarely	Often	Often	Often	Often	0	Male	To-do/planner	>1 month	Both regularly and intensively	Balancing both understanding and memorization	>6 h/day	Lecture slides and notes
Second year	Female	Excellent (A+ or A)	Rarely	Often	Sometimes	Often	Often	Often	Rarely	Rarely	Often	Often	0	Female	Prioritization	>1 month	Both regularly and intensively	Balancing both understanding and memorization	4–6 h/day	Question banks
First year	Male	Excellent (A+ or A)	Rarely	Rarely	Sometimes	Sometimes	Often	Sometimes	Often	Sometimes	Rarely	Often	0	Male	To-do/planner	<1 week	Intensively before exams	Balancing both understanding and memorization	<2 h/day	Lecture slides and notes
Second year	Female	Excellent (A+ or A)	Often	Rarely	Often	Often	Sometimes	Often	Often	Often	Often	Often	0	Female	To-do/planner	>1 month	Both regularly and intensively	Balancing both understanding and memorization	4–6 h/day	Textbooks
First year	Female	Excellent (A+ or A)	Rarely	Sometimes	Rarely	Rarely	Rarely	Rarely	Sometimes	Rarely	Rarely	Sometimes	0	Female	Prioritization	<1 week	Intensively before exams	Understanding concepts deeply	2–4 h/day	Question banks
First year	Male	Excellent (A+ or A)	Often	Sometimes	Often	Often	Often	Often	Often	Often	Often	Often	0	Male	No specific	1–2 weeks	Both regularly and intensively	Balancing both understanding and memorization	4–6 h/day	Online videos or tutorials
Second year	Male	Excellent (A+ or A)	Often	Often	Sometimes	Sometimes	Sometimes	Rarely	Rarely	Rarely	Often	Often	0	Male	No specific	2–4 weeks	Both regularly and intensively	Balancing both understanding and memorization	>6 h/day	Lecture slides and notes
First year	Male	Excellent (A+ or A)	Sometimes	Rarely	Often	Often	Often	Often	Often	Rarely	Sometimes	Sometimes	0	Male	To-do/planner	1–2 weeks	Both regularly and intensively	Understanding concepts deeply	>6 h/day	Lecture slides and notes
Second year	Male	Excellent (A+ or A)	Sometimes	Often	Often	Often	Often	Sometimes	Sometimes	Often	Sometimes	Often	0	Male	No specific	1–2 weeks	Intensively before exams	Balancing both understanding and memorization	<2 h/day	Lecture slides and notes
Second year	Female	Excellent (A+ or A)	Sometimes	Rarely	Rarely	Sometimes	Often	Often	Often	Often	Often	Rarely	0	Female	No specific	2–4 weeks	Irregularly	Balancing both understanding and memorization	4–6 h/day	Lecture slides and notes
Second year	Male	Good (C)	Sometimes	Often	Often	Often	Often	Often	Rarely	Rarely	Often	Sometimes	0	Male	To-do/planner	>1 month	Both regularly and intensively	Understanding concepts deeply	2–4 h/day	Lecture slides and notes
Third year	Female	Excellent (A+ or A)	Often	Often	Sometimes	Often	Often	Often	Sometimes	Often	Often	Often	0	Female	To-do/planner	2–4 weeks	Both regularly and intensively	Balancing both understanding and memorization	>6 h/day	Lecture slides and notes
Second year	Female	Excellent (A+ or A)	Often	Often	Often	Often	Often	Sometimes	Sometimes	Often	Sometimes	Often	0	Female	To-do/planner	>1 month	Regularly during the semester	Balancing both understanding and memorization	2–4 h/day	Lecture slides and notes
Second year	Female	Excellent (A+ or A)	Rarely	Rarely	Sometimes	Often	Sometimes	Often	Sometimes	Often	Sometimes	Sometimes	0	Female	No specific	2–4 weeks	Intensively before exams	Understanding concepts deeply	4–6 h/day	Lecture slides and notes
Second year	Female	Excellent (A+ or A)	Sometimes	Often	Often	Often	Rarely	Sometimes	Often	Rarely	Sometimes	Often	0	Female	To-do/planner	>1 month	Regularly during the semester	Balancing both understanding and memorization	4–6 h/day	Lecture slides and notes
Second year	Female	Very Good (B)	Often	Sometimes	Often	Sometimes	Sometimes	Often	Often	Sometimes	Often	Sometimes	0	Female	To-do/planner	1–2 weeks	Regularly during the semester	Understanding concepts deeply	2–4 h/day	Lecture slides and notes
First year	Female	Excellent (A+ or A)	Often	Rarely	Sometimes	Often	Rarely	Often	Often	Often	Often	Often	0	Female	No specific	1–2 weeks	Both regularly and intensively	Balancing both understanding and memorization	4–6 h/day	Question banks
Second year	Female	Excellent (A+ or A)	Often	Sometimes	Sometimes	Often	Often	Often	Often	Often	Often	Often	0	Female	To-do/planner	2–4 weeks	Both regularly and intensively	Balancing both understanding and memorization	4–6 h/day	Lecture slides and notes
First year	Female	Good (C)	Rarely	Rarely	Often	Sometimes	Often	Often	Rarely	Often	Often	Often	0	Female	Prioritization	<1 week	Intensively before exams	Understanding concepts deeply	<2 h/day	Lecture slides and notes
Second year	Female	Excellent (A+ or A)	Sometimes	Sometimes	Often	Sometimes	Often	Often	Often	Often	Often	Often	0	Female	To-do/planner	2–4 weeks	Intensively before exams	Balancing both understanding and memorization	2–4 h/day	Lecture slides and notes
Fifth year	Female	Excellent (A+ or A)	Sometimes	Sometimes	Sometimes	Sometimes	Sometimes	Often	Often	Rarely	Often	Sometimes	1	Female	Pomodoro	>1 month	Both regularly and intensively	Balancing both understanding and memorization	>6 h/day	Lecture slides and notes
Forth year	Female	Excellent (A+ or A)	Often	Rarely	Often	Often	Sometimes	Often	Often	Often	Sometimes	Sometimes	1	Female	To-do/planner	2–4 weeks	Both regularly and intensively	Balancing both understanding and memorization	2–4 h/day	Lecture slides and notes
Forth year	Female	Excellent (A+ or A)	Often	Often	Sometimes	Often	Often	Often	Sometimes	Often	Often	Often	1	Female	To-do/planner	2–4 weeks	Intensively before exams	Understanding concepts deeply	4–6 h/day	Lecture slides and notes
Third year	Female	Excellent (A+ or A)	Rarely	Often	Sometimes	Rarely	Often	Often	Sometimes	Rarely	Often	Sometimes	0	Female	No specific	1–2 weeks	Intensively before exams	Preparing for exams specifically	2–4 h/day	Lecture slides and notes
Third year	Female	Very Good (B)	Sometimes	Often	Often	Often	Sometimes	Often	Often	Often	Often	Often	0	Female	Pomodoro	2–4 weeks	Regularly during the semester	Understanding concepts deeply	4–6 h/day	Textbooks
Third year	Female	Fair (D)	Rarely	Rarely	Sometimes	Sometimes	Sometimes	Rarely	Rarely	Rarely	Sometimes	Sometimes	0	Female	Prioritization	2–4 weeks	Intensively before exams	Balancing both understanding and memorization	2–4 h/day	Lecture slides and notes
Forth year	Female	Excellent (A+ or A)	Sometimes	Often	Sometimes	Often	Often	Often	Sometimes	Often	Sometimes	Sometimes	1	Female	To-do/planner	2–4 weeks	Both regularly and intensively	Balancing both understanding and memorization	2–4 h/day	Online videos or tutorials
Forth year	Female	Excellent (A+ or A)	Often	Sometimes	Sometimes	Sometimes	Sometimes	Sometimes	Often	Often	Sometimes	Sometimes	1	Female	To-do/planner	2–4 weeks	Regularly during the semester	Understanding concepts deeply	4–6 h/day	Question banks
Third year	Female	Excellent (A+ or A)	Often	Sometimes	Sometimes	Often	Sometimes	Sometimes	Sometimes	Sometimes	Often	Sometimes	0	Female	To-do/planner	>1 month	Regularly during the semester	Understanding concepts deeply	>6 h/day	Lecture slides and notes
Forth year	Female	Very Good (B)	Sometimes	Sometimes	Sometimes	Sometimes	Sometimes	Sometimes	Sometimes	Sometimes	Sometimes	Sometimes	1	Female	Pomodoro	2–4 weeks	Intensively before exams	Understanding concepts deeply	4–6 h/day	Lecture slides and notes
Forth year	Female	Very Good (B)	Often	Sometimes	Sometimes	Sometimes	Sometimes	Often	Sometimes	Often	Sometimes	Often	1	Female	Prioritization	<1 week	Both regularly and intensively	Preparing for exams specifically	4–6 h/day	Question banks
Third year	Female	Excellent (A+ or A)	Sometimes	Often	Sometimes	Often	Often	Often	Often	Sometimes	Often	Sometimes	0	Female	No specific	<1 week	Both regularly and intensively	Balancing both understanding and memorization	4–6 h/day	Lecture slides and notes
Forth year	Female	Excellent (A+ or A)	Rarely	Often	Often	Often	Sometimes	Often	Sometimes	Often	Often	Often	1	Female	To-do/planner	>1 month	Both regularly and intensively	Balancing both understanding and memorization	>6 h/day	Lecture slides and notes
Forth year	Female	Excellent (A+ or A)	Sometimes	Often	Often	Sometimes	Sometimes	Sometimes	Rarely	Sometimes	Sometimes	Often	1	Female	To-do/planner	2–4 weeks	Both regularly and intensively	Balancing both understanding and memorization	2–4 h/day	Textbooks
Third year	Female	Excellent (A+ or A)	Rarely	Sometimes	Sometimes	Sometimes	Rarely	Rarely	Rarely	Often	Sometimes	Sometimes	0	Female	To-do/planner	1–2 weeks	Intensively before exams	Balancing both understanding and memorization	2–4 h/day	Lecture slides and notes
Forth year	Female	Excellent (A+ or A)	Rarely	Sometimes	Often	Often	Sometimes	Rarely	Rarely	Rarely	Sometimes	Often	1	Female	No specific	>1 month	Both regularly and intensively	Balancing both understanding and memorization	4–6 h/day	Lecture slides and notes
Forth year	Female	Very Good (B)	Sometimes	Often	Sometimes	Often	Often	Often	Often	Often	Often	Sometimes	1	Female	To-do/planner	2–4 weeks	Intensively before exams	Understanding concepts deeply	>6 h/day	Lecture slides and notes
Forth year	Female	Very Good (B)	Often	Sometimes	Sometimes	Rarely	Rarely	Rarely	Rarely	Sometimes	Rarely	Sometimes	1	Female	To-do/planner	2–4 weeks	Both regularly and intensively	Balancing both understanding and memorization	4–6 h/day	Lecture slides and notes
Forth year	Female	Good (C)	Often	Sometimes	Often	Sometimes	Often	Often	Sometimes	Sometimes	Sometimes	Often	1	Female	Pomodoro	1–2 weeks	Intensively before exams	Memorizing key facts	4–6 h/day	Lecture slides and notes
Third year	Female	Good (C)	Sometimes	Sometimes	Often	Sometimes	Often	Sometimes	Sometimes	Sometimes	Often	Rarely	0	Female	Pomodoro	1–2 weeks	Intensively before exams	Understanding concepts deeply	2–4 h/day	Lecture slides and notes
Forth year	Female	Very Good (B)	Sometimes	Sometimes	Sometimes	Sometimes	Sometimes	Sometimes	Sometimes	Sometimes	Sometimes	Sometimes	1	Female	To-do/planner	1–2 weeks	Intensively before exams	Memorizing key facts	>6 h/day	Textbooks
Forth year	Female	Good (C)	Sometimes	Often	Sometimes	Rarely	Sometimes	Often	Sometimes	Often	Often	Rarely	1	Female	No specific	2–4 weeks	Intensively before exams	Understanding concepts deeply	4–6 h/day	Lecture slides and notes
Forth year	Female	Excellent (A+ or A)	Rarely	Rarely	Sometimes	Often	Often	Often	Often	Often	Often	Sometimes	1	Female	Pomodoro	2–4 weeks	Both regularly and intensively	Balancing both understanding and memorization	>6 h/day	Lecture slides and notes
Forth year	Female	Excellent (A+ or A)	Often	Rarely	Often	Often	Often	Often	Often	Often	Sometimes	Often	1	Female	To-do/planner	>1 month	Both regularly and intensively	Understanding concepts deeply	>6 h/day	Lecture slides and notes
Forth year	Female	Very Good (B)	Rarely	Rarely	Often	Often	Often	Often	Rarely	Often	Often	Often	1	Female	Pomodoro	2–4 weeks	Intensively before exams	Balancing both understanding and memorization	4–6 h/day	Lecture slides and notes
Forth year	Female	Very Good (B)	Sometimes	Rarely	Sometimes	Sometimes	Sometimes	Sometimes	Sometimes	Sometimes	Sometimes	Sometimes	1	Female	Pomodoro	1–2 weeks	Both regularly and intensively	Balancing both understanding and memorization	4–6 h/day	Lecture slides and notes
Forth year	Female	Good (C)	Rarely	Rarely	Sometimes	Often	Rarely	Sometimes	Sometimes	Sometimes	Often	Sometimes	1	Female	No specific	1–2 weeks	Irregularly	Understanding concepts deeply	2–4 h/day	Online videos or tutorials
Forth year	Female	Very Good (B)	Sometimes	Sometimes	Sometimes	Sometimes	Rarely	Often	Sometimes	Often	Often	Often	1	Female	To-do/planner	1–2 weeks	Both regularly and intensively	Balancing both understanding and memorization	>6 h/day	Question banks
Second year	Female	Good (C)	Sometimes	Often	Sometimes	Often	Sometimes	Often	Sometimes	Often	Sometimes	Sometimes	0	Female	Prioritization	1–2 weeks	Irregularly	Memorizing key facts	>6 h/day	Question banks
Third year	Female	Fair (D)	Rarely	Sometimes	Rarely	Sometimes	Sometimes	Rarely	Rarely	Rarely	Sometimes	Rarely	0	Female	No specific	<1 week	Intensively before exams	Preparing for exams specifically	2–4 h/day	Question banks
Second year	Female	Very Good (B)	Often	Often	Sometimes	Often	Often	Often	Sometimes	Often	Often	Often	0	Female	To-do/planner	>1 month	Both regularly and intensively	Understanding concepts deeply	>6 h/day	Question banks
Forth year	Female	Good (C)	Often	Often	Often	Often	Often	Often	Often	Often	Often	Often	1	Female	To-do/planner	>1 month	Both regularly and intensively	Balancing both understanding and memorization	>6 h/day	Lecture slides and notes
Fifth year	Female	Excellent (A+ or A)	Often	Sometimes	Sometimes	Sometimes	Often	Often	Sometimes	Often	Sometimes	Often	1	Female	To-do/planner	2–4 weeks	Both regularly and intensively	Balancing both understanding and memorization	>6 h/day	Lecture slides and notes
Second year	Female	Fair (D)	Rarely	Rarely	Rarely	Rarely	Rarely	Rarely	Rarely	Rarely	Rarely	Rarely	0	Female	No specific	<1 week	Intensively before exams	Balancing both understanding and memorization	<2 h/day	Question banks
Forth year	Female	Excellent (A+ or A)	Often	Rarely	Sometimes	Often	Sometimes	Often	Rarely	Sometimes	Often	Sometimes	1	Female	To-do/planner	>1 month	Both regularly and intensively	Balancing both understanding and memorization	>6 h/day	Lecture slides and notes
Forth year	Female	Very Good (B)	Sometimes	Sometimes	Sometimes	Often	Often	Often	Often	Often	Often	Often	1	Female	To-do/planner	<1 week	Both regularly and intensively	Balancing both understanding and memorization	>6 h/day	Lecture slides and notes
Fifth year	Female	Excellent (A+ or A)	Rarely	Rarely	Often	Sometimes	Often	Often	Sometimes	Rarely	Sometimes	Often	1	Female	No specific	<1 week	Irregularly	Preparing for exams specifically	4–6 h/day	Lecture slides and notes
Forth year	Female	Excellent (A+ or A)	Rarely	Sometimes	Sometimes	Often	Sometimes	Often	Rarely	Rarely	Sometimes	Often	1	Female	Prioritization	1–2 weeks	Intensively before exams	Memorizing key facts	4–6 h/day	Textbooks
Forth year	Female	Excellent (A+ or A)	Sometimes	Sometimes	Often	Often	Often	Often	Often	Often	Often	Often	1	Female	To-do/planner	1–2 weeks	Both regularly and intensively	Balancing both understanding and memorization	4–6 h/day	Lecture slides and notes
Forth year	Male	Excellent (A+ or A)	Often	Sometimes	Often	Often	Often	Often	Sometimes	Often	Sometimes	Often	1	Male	To-do/planner	>1 month	Both regularly and intensively	Balancing both understanding and memorization	2–4 h/day	Lecture slides and notes
Forth year	Female	Very Good (B)	Sometimes	Rarely	Often	Often	Often	Often	Sometimes	Often	Often	Often	1	Female	Pomodoro	1–2 weeks	Both regularly and intensively	Balancing both understanding and memorization	4–6 h/day	Lecture slides and notes
Third year	Female	Good (C)	Sometimes	Often	Sometimes	Often	Often	Often	Often	Often	Often	Often	0	Female	No specific	<1 week	Intensively before exams	Understanding concepts deeply	2–4 h/day	Lecture slides and notes
Forth year	Female	Excellent (A+ or A)	Often	Often	Often	Often	Sometimes	Sometimes	Rarely	Often	Often	Often	1	Female	To-do/planner	>1 month	Both regularly and intensively	Balancing both understanding and memorization	>6 h/day	Lecture slides and notes
Third year	Female	Excellent (A+ or A)	Rarely	Sometimes	Rarely	Often	Often	Often	Often	Often	Often	Often	0	Female	No specific	2–4 weeks	Intensively before exams	Balancing both understanding and memorization	4–6 h/day	Lecture slides and notes
Forth year	Female	Excellent (A+ or A)	Often	Often	Often	Often	Rarely	Sometimes	Sometimes	Often	Rarely	Sometimes	1	Female	To-do/planner	2–4 weeks	Both regularly and intensively	Understanding concepts deeply	4–6 h/day	Lecture slides and notes
Forth year	Female	Very Good (B)	Often	Often	Sometimes	Rarely	Rarely	Sometimes	Sometimes	Often	Sometimes	Sometimes	1	Female	To-do/planner	>1 month	Irregularly	Balancing both understanding and memorization	>6 h/day	Online videos or tutorials
Forth year	Female	Excellent (A+ or A)	Often	Sometimes	Often	Often	Sometimes	Often	Often	Often	Often	Often	1	Female	To-do/planner	1–2 weeks	Both regularly and intensively	Balancing both understanding and memorization	4–6 h/day	Lecture slides and notes
Forth year	Female	Good (C)	Often	Often	Rarely	Sometimes	Often	Sometimes	Sometimes	Often	Often	Often	1	Female	Prioritization	2–4 weeks	Both regularly and intensively	Understanding concepts deeply	2–4 h/day	Lecture slides and notes
Fifth year	Female	Excellent (A+ or A)	Often	Often	Rarely	Often	Sometimes	Often	Sometimes	Often	Often	Sometimes	1	Female	No specific	>1 month	Both regularly and intensively	Balancing both understanding and memorization	2–4 h/day	Lecture slides and notes
Fifth year	Male	Excellent (A+ or A)	Rarely	Sometimes	Often	Often	Often	Sometimes	Often	Sometimes	Sometimes	Sometimes	1	Male	Prioritization	1–2 weeks	Intensively before exams	Understanding concepts deeply	<2 h/day	Online videos or tutorials
Forth year	Female	Excellent (A+ or A)	Often	Sometimes	Sometimes	Sometimes	Often	Often	Sometimes	Often	Often	Often	1	Female	Prioritization	2–4 weeks	Regularly during the semester	Balancing both understanding and memorization	4–6 h/day	Lecture slides and notes
Forth year	Male	Excellent (A+ or A)	Sometimes	Rarely	Often	Often	Often	Sometimes	Rarely	Rarely	Often	Sometimes	1	Male	No specific	2–4 weeks	Both regularly and intensively	Balancing both understanding and memorization	4–6 h/day	Question banks
Forth year	Female	Excellent (A+ or A)	Sometimes	Often	Often	Often	Sometimes	Often	Often	Often	Sometimes	Often	1	Female	Pomodoro	1–2 weeks	Intensively before exams	Understanding concepts deeply	4–6 h/day	Lecture slides and notes
Forth year	Male	Very Good (B)	Sometimes	Sometimes	Sometimes	Often	Often	Often	Often	Often	Sometimes	Often	1	Male	Prioritization	2–4 weeks	Both regularly and intensively	Balancing both understanding and memorization	4–6 h/day	Lecture slides and notes
Forth year	Female	Very Good (B)	Often	Rarely	Rarely	Sometimes	Often	Often	Sometimes	Often	Often	Often	1	Female	To-do/planner	>1 month	Both regularly and intensively	Balancing both understanding and memorization	4–6 h/day	Lecture slides and notes
Forth year	Male	Excellent (A+ or A)	Sometimes	Often	Sometimes	Often	Often	Often	Sometimes	Often	Often	Sometimes	1	Male	Prioritization	1–2 weeks	Intensively before exams	Balancing both understanding and memorization	<2 h/day	Lecture slides and notes
Forth year	Female	Very Good (B)	Rarely	Often	Sometimes	Sometimes	Sometimes	Often	Rarely	Sometimes	Sometimes	Sometimes	1	Female	To-do/planner	2–4 weeks	Both regularly and intensively	Balancing both understanding and memorization	4–6 h/day	Lecture slides and notes
Forth year	Female	Good (C)	Sometimes	Rarely	Rarely	Often	Often	Sometimes	Rarely	Sometimes	Rarely	Rarely	1	Female	Pomodoro	2–4 weeks	Both regularly and intensively	Preparing for exams specifically	4–6 h/day	Lecture slides and notes
Third year	Female	Good (C)	Rarely	Sometimes	Sometimes	Often	Often	Sometimes	Often	Sometimes	Often	Rarely	0	Female	To-do/planner	<1 week	Intensively before exams	Preparing for exams specifically	<2 h/day	Online videos or tutorials
Second year	Female	Very Good (B)	Sometimes	Often	Rarely	Often	Often	Often	Often	Often	Often	Often	0	Female	To-do/planner	1–2 weeks	Both regularly and intensively	Understanding concepts deeply	4–6 h/day	Online videos or tutorials
Fifth year	Male	Very Good (B)	Sometimes	Rarely	Sometimes	Sometimes	Often	Often	Sometimes	Often	Often	Sometimes	1	Male	To-do/planner	1–2 weeks	Both regularly and intensively	Understanding concepts deeply	<2 h/day	Question banks
Forth year	Male	Good (C)	Sometimes	Often	Often	Sometimes	Often	Often	Sometimes	Sometimes	Often	Often	1	Male	No specific	2–4 weeks	Irregularly	Preparing for exams specifically	>6 h/day	Online videos or tutorials
Forth year	Female	Very Good (B)	Often	Sometimes	Often	Sometimes	Sometimes	Often	Rarely	Sometimes	Often	Often	1	Female	Pomodoro	>1 month	Irregularly	Balancing both understanding and memorization	4–6 h/day	Lecture slides and notes
Forth year	Female	Excellent (A+ or A)	Sometimes	Often	Often	Sometimes	Often	Sometimes	Rarely	Often	Sometimes	Sometimes	1	Female	Prioritization	2–4 weeks	Both regularly and intensively	Balancing both understanding and memorization	4–6 h/day	Lecture slides and notes
Forth year	Male	Excellent (A+ or A)	Often	Sometimes	Often	Often	Sometimes	Often	Often	Often	Sometimes	Often	1	Male	No specific	>1 month	Both regularly and intensively	Balancing both understanding and memorization	>6 h/day	Online videos or tutorials
Forth year	Male	Excellent (A+ or A)	Often	Often	Sometimes	Often	Often	Sometimes	Sometimes	Often	Often	Sometimes	1	Male	To-do/planner	>1 month	Regularly during the semester	Balancing both understanding and memorization	4–6 h/day	Lecture slides and notes
Forth year	Female	Excellent (A+ or A)	Often	Sometimes	Often	Often	Often	Often	Sometimes	Often	Often	Sometimes	1	Female	Prioritization	2–4 weeks	Both regularly and intensively	Balancing both understanding and memorization	4–6 h/day	Lecture slides and notes
Forth year	Male	Excellent (A+ or A)	Often	Often	Rarely	Sometimes	Sometimes	Often	Sometimes	Often	Sometimes	Sometimes	1	Male	No specific	2–4 weeks	Intensively before exams	Balancing both understanding and memorization	4–6 h/day	Lecture slides and notes
Forth year	Female	Good (C)	Sometimes	Sometimes	Rarely	Rarely	Often	Often	Often	Often	Often	Sometimes	1	Female	To-do/planner	1–2 weeks	Both regularly and intensively	Balancing both understanding and memorization	2–4 h/day	Lecture slides and notes
Forth year	Female	Excellent (A+ or A)	Often	Often	Often	Often	Often	Often	Often	Often	Often	Often	1	Female	No specific	>1 month	Irregularly	Balancing both understanding and memorization	>6 h/day	Online videos or tutorials
Forth year	Female	Good (C)	Sometimes	Often	Sometimes	Often	Often	Sometimes	Often	Often	Sometimes	Sometimes	1	Female	To-do/planner	>1 month	Both regularly and intensively	Balancing both understanding and memorization	>6 h/day	Lecture slides and notes
Forth year	Male	Excellent (A+ or A)	Sometimes	Often	Often	Sometimes	Often	Sometimes	Rarely	Rarely	Sometimes	Often	1	Male	No specific	2–4 weeks	Both regularly and intensively	Understanding concepts deeply	4–6 h/day	Lecture slides and notes
Forth year	Female	Very Good (B)	Sometimes	Sometimes	Sometimes	Often	Often	Sometimes	Often	Sometimes	Often	Sometimes	1	Female	To-do/planner	1–2 weeks	Both regularly and intensively	Understanding concepts deeply	4–6 h/day	Question banks
Forth year	Male	Very Good (B)	Sometimes	Rarely	Often	Often	Often	Sometimes	Rarely	Often	Rarely	Often	1	Male	Prioritization	2–4 weeks	Both regularly and intensively	Balancing both understanding and memorization	4–6 h/day	Lecture slides and notes
Forth year	Female	Excellent (A+ or A)	Rarely	Rarely	Often	Often	Often	Often	Sometimes	Sometimes	Often	Often	1	Female	To-do/planner	2–4 weeks	Intensively before exams	Balancing both understanding and memorization	4–6 h/day	Lecture slides and notes
Forth year	Female	Excellent (A+ or A)	Often	Rarely	Sometimes	Often	Often	Often	Rarely	Often	Rarely	Often	1	Female	No specific	1–2 weeks	Regularly during the semester	Understanding concepts deeply	2–4 h/day	Lecture slides and notes
Forth year	Female	Good (C)	Sometimes	Sometimes	Sometimes	Sometimes	Sometimes	Sometimes	Sometimes	Sometimes	Sometimes	Sometimes	1	Female	Prioritization	>1 month	Both regularly and intensively	Balancing both understanding and memorization	>6 h/day	Online videos or tutorials
Forth year	Male	Very Good (B)	Rarely	Sometimes	Rarely	Sometimes	Sometimes	Rarely	Sometimes	Often	Often	Rarely	1	Male	No specific	1–2 weeks	Both regularly and intensively	Balancing both understanding and memorization	>6 h/day	Lecture slides and notes
Third year	Female	Good (C)	Sometimes	Often	Sometimes	Often	Sometimes	Often	Sometimes	Often	Often	Often	0	Female	Prioritization	1–2 weeks	Intensively before exams	Understanding concepts deeply	4–6 h/day	Lecture slides and notes
Forth year	Female	Excellent (A+ or A)	Rarely	Rarely	Sometimes	Often	Often	Often	Often	Often	Rarely	Sometimes	1	Female	No specific	2–4 weeks	Both regularly and intensively	Balancing both understanding and memorization	4–6 h/day	Lecture slides and notes
Forth year	Female	Very Good (B)	Rarely	Rarely	Rarely	Rarely	Rarely	Rarely	Rarely	Rarely	Rarely	Rarely	1	Female	To-do/planner	2–4 weeks	Both regularly and intensively	Balancing both understanding and memorization	>6 h/day	Lecture slides and notes
Forth year	Male	Very Good (B)	Often	Sometimes	Often	Often	Often	Rarely	Sometimes	Sometimes	Sometimes	Often	1	Male	To-do/planner	2–4 weeks	Both regularly and intensively	Understanding concepts deeply	2–4 h/day	Question banks
Forth year	Male	Excellent (A+ or A)	Often	Often	Often	Sometimes	Often	Sometimes	Rarely	Rarely	Sometimes	Often	1	Male	Pomodoro	2–4 weeks	Both regularly and intensively	Balancing both understanding and memorization	2–4 h/day	Lecture slides and notes
Forth year	Female	Excellent (A+ or A)	Sometimes	Rarely	Sometimes	Sometimes	Sometimes	Rarely	Rarely	Sometimes	Rarely	Sometimes	1	Female	Pomodoro	2–4 weeks	Both regularly and intensively	Balancing both understanding and memorization	>6 h/day	Textbooks
Forth year	Female	Excellent (A+ or A)	Often	Often	Often	Often	Sometimes	Sometimes	Rarely	Rarely	Rarely	Often	1	Female	To-do/planner	>1 month	Both regularly and intensively	Understanding concepts deeply	4–6 h/day	Lecture slides and notes
Forth year	Male	Very Good (B)	Often	Rarely	Rarely	Sometimes	Rarely	Often	Rarely	Rarely	Sometimes	Sometimes	1	Male	Pomodoro	1–2 weeks	Regularly during the semester	Balancing both understanding and memorization	2–4 h/day	Lecture slides and notes
Forth year	Female	Very Good (B)	Sometimes	Often	Sometimes	Often	Often	Often	Sometimes	Often	Often	Often	1	Female	Prioritization	1–2 weeks	Intensively before exams	Preparing for exams specifically	2–4 h/day	Lecture slides and notes
Forth year	Female	Good (C)	Sometimes	Sometimes	Sometimes	Sometimes	Sometimes	Sometimes	Sometimes	Sometimes	Sometimes	Sometimes	1	Female	Pomodoro	1–2 weeks	Intensively before exams	Preparing for exams specifically	2–4 h/day	Textbooks
Forth year	Female	Excellent (A+ or A)	Rarely	Sometimes	Often	Often	Often	Sometimes	Often	Often	Often	Often	1	Female	To-do/planner	>1 month	Regularly during the semester	Balancing both understanding and memorization	>6 h/day	Question banks
Forth year	Female	Excellent (A+ or A)	Rarely	Rarely	Often	Sometimes	Sometimes	Sometimes	Sometimes	Often	Often	Often	1	Female	To-do/planner	2–4 weeks	Both regularly and intensively	Balancing both understanding and memorization	4–6 h/day	Lecture slides and notes
Forth year	Female	Very Good (B)	Rarely	Often	Often	Sometimes	Sometimes	Sometimes	Rarely	Sometimes	Often	Often	1	Female	To-do/planner	1–2 weeks	Intensively before exams	Preparing for exams specifically	<2 h/day	Lecture slides and notes
Forth year	Male	Good (C)	Sometimes	Sometimes	Sometimes	Sometimes	Sometimes	Sometimes	Sometimes	Sometimes	Sometimes	Sometimes	1	Male	To-do/planner	1–2 weeks	Intensively before exams	Memorizing key facts	2–4 h/day	Textbooks
Forth year	Male	Excellent (A+ or A)	Often	Often	Often	Sometimes	Often	Sometimes	Rarely	Sometimes	Sometimes	Often	1	Male	Prioritization	1–2 weeks	Both regularly and intensively	Balancing both understanding and memorization	4–6 h/day	Lecture slides and notes
Forth year	Male	Very Good (B)	Rarely	Sometimes	Often	Often	Sometimes	Rarely	Rarely	Sometimes	Often	Sometimes	1	Male	No specific	1–2 weeks	Intensively before exams	Preparing for exams specifically	<2 h/day	Lecture slides and notes
Forth year	Female	Excellent (A+ or A)	Often	Often	Sometimes	Often	Sometimes	Sometimes	Sometimes	Often	Sometimes	Often	1	Female	No specific	>1 month	Both regularly and intensively	Balancing both understanding and memorization	4–6 h/day	Lecture slides and notes
Forth year	Male	Excellent (A+ or A)	Sometimes	Rarely	Often	Often	Sometimes	Rarely	Rarely	Rarely	Rarely	Rarely	1	Male	To-do/planner	1–2 weeks	Intensively before exams	Understanding concepts deeply	<2 h/day	Lecture slides and notes
Forth year	Female	Very Good (B)	Often	Often	Sometimes	Sometimes	Sometimes	Sometimes	Rarely	Often	Sometimes	Sometimes	1	Female	To-do/planner	1–2 weeks	Both regularly and intensively	Preparing for exams specifically	4–6 h/day	Lecture slides and notes
Forth year	Female	Good (C)	Sometimes	Sometimes	Sometimes	Often	Sometimes	Rarely	Rarely	Often	Sometimes	Sometimes	1	Female	Prioritization	2–4 weeks	Intensively before exams	Balancing both understanding and memorization	2–4 h/day	Lecture slides and notes
Forth year	Female	Excellent (A+ or A)	Often	Sometimes	Often	Often	Sometimes	Sometimes	Sometimes	Often	Rarely	Often	1	Female	No specific	2–4 weeks	Both regularly and intensively	Balancing both understanding and memorization	2–4 h/day	Lecture slides and notes
Forth year	Female	Excellent (A+ or A)	Often	Often	Often	Often	Often	Sometimes	Sometimes	Often	Often	Often	1	Female	No specific	>1 month	Both regularly and intensively	Memorizing key facts	>6 h/day	Lecture slides and notes
Forth year	Female	Very Good (B)	Sometimes	Often	Often	Often	Often	Often	Rarely	Often	Often	Often	1	Female	No specific	>1 month	Both regularly and intensively	Understanding concepts deeply	>6 h/day	Textbooks
Forth year	Male	Excellent (A+ or A)	Often	Sometimes	Rarely	Often	Sometimes	Sometimes	Rarely	Often	Sometimes	Rarely	1	Male	No specific	>1 month	Both regularly and intensively	Understanding concepts deeply	2–4 h/day	Lecture slides and notes
Third year	Male	Good (C)	Often	Often	Sometimes	Often	Rarely	Often	Rarely	Sometimes	Rarely	Rarely	0	Male	To-do/planner	2–4 weeks	Intensively before exams	Balancing both understanding and memorization	2–4 h/day	Question banks
Forth year	Male	Very Good (B)	Rarely	Rarely	Rarely	Often	Sometimes	Often	Rarely	Sometimes	Sometimes	Rarely	1	Male	No specific	<1 week	Intensively before exams	Understanding concepts deeply	<2 h/day	Lecture slides and notes
Forth year	Male	Good (C)	Rarely	Rarely	Rarely	Sometimes	Rarely	Rarely	Rarely	Rarely	Rarely	Sometimes	1	Male	No specific	<1 week	Intensively before exams	Preparing for exams specifically	<2 h/day	Lecture slides and notes
Forth year	Male	Excellent (A+ or A)	Often	Sometimes	Sometimes	Rarely	Sometimes	Rarely	Rarely	Often	Rarely	Often	1	Male	Prioritization	2–4 weeks	Both regularly and intensively	Preparing for exams specifically	>6 h/day	Lecture slides and notes
Forth year	Female	Good (C)	Sometimes	Sometimes	Sometimes	Sometimes	Sometimes	Sometimes	Often	Sometimes	Often	Often	1	Female	Pomodoro	2–4 weeks	Intensively before exams	Memorizing key facts	4–6 h/day	Textbooks
Forth year	Female	Good (C)	Often	Sometimes	Sometimes	Often	Sometimes	Often	Sometimes	Often	Rarely	Often	1	Female	Pomodoro	>1 month	Both regularly and intensively	Balancing both understanding and memorization	4–6 h/day	Lecture slides and notes
Forth year	Male	Fair (D)	Rarely	Sometimes	Sometimes	Often	Often	Sometimes	Rarely	Rarely	Sometimes	Rarely	1	Male	Prioritization	2–4 weeks	Intensively before exams	Understanding concepts deeply	2–4 h/day	Lecture slides and notes
Forth year	Male	Excellent (A+ or A)	Sometimes	Sometimes	Often	Often	Often	Often	Often	Often	Often	Often	1	Male	To-do/planner	2–4 weeks	Regularly during the semester	Balancing both understanding and memorization	4–6 h/day	Question banks
Forth year	Female	Good (C)	Sometimes	Sometimes	Often	Often	Often	Sometimes	Rarely	Rarely	Sometimes	Sometimes	1	Female	No specific	1–2 weeks	Irregularly	Understanding concepts deeply	4–6 h/day	Lecture slides and notes
Forth year	Female	Good (C)	Often	Sometimes	Sometimes	Sometimes	Sometimes	Often	Sometimes	Sometimes	Often	Often	1	Female	To-do/planner	<1 week	Regularly during the semester	Balancing both understanding and memorization	2–4 h/day	Lecture slides and notes
First year	Female	Excellent (A+ or A)	Often	Often	Often	Sometimes	Sometimes	Sometimes	Sometimes	Often	Sometimes	Often	0	Female	To-do/planner	>1 month	Both regularly and intensively	Balancing both understanding and memorization	>6 h/day	Lecture slides and notes
First year	Female	Excellent (A+ or A)	Rarely	Rarely	Often	Often	Sometimes	Often	Often	Sometimes	Often	Often	0	Female	To-do/planner	1–2 weeks	Intensively before exams	Balancing both understanding and memorization	>6 h/day	Online videos or tutorials
Forth year	Female	Excellent (A+ or A)	Often	Often	Sometimes	Often	Sometimes	Rarely	Rarely	Sometimes	Rarely	Often	1	Female	No specific	>1 month	Both regularly and intensively	Balancing both understanding and memorization	>6 h/day	Lecture slides and notes
First year	Female	Excellent (A+ or A)	Rarely	Rarely	Often	Sometimes	Sometimes	Sometimes	Rarely	Rarely	Sometimes	Often	0	Female	Prioritization	1–2 weeks	Intensively before exams	Balancing both understanding and memorization	4–6 h/day	Lecture slides and notes
First year	Female	Very Good (B)	Often	Sometimes	Sometimes	Sometimes	Rarely	Sometimes	Often	Sometimes	Sometimes	Sometimes	0	Female	No specific	1–2 weeks	Both regularly and intensively	Balancing both understanding and memorization	>6 h/day	Question banks
First year	Male	Excellent (A+ or A)	Rarely	Sometimes	Sometimes	Sometimes	Often	Often	Rarely	Often	Often	Often	0	Male	To-do/planner	2–4 weeks	Both regularly and intensively	Balancing both understanding and memorization	4–6 h/day	Lecture slides and notes
First year	Female	Very Good (B)	Sometimes	Rarely	Often	Often	Often	Sometimes	Rarely	Often	Sometimes	Often	0	Female	Pomodoro	<1 week	Intensively before exams	Understanding concepts deeply	<2 h/day	Lecture slides and notes
First year	Female	Excellent (A+ or A)	Often	Sometimes	Sometimes	Often	Often	Sometimes	Rarely	Often	Sometimes	Often	0	Female	To-do/planner	1–2 weeks	Intensively before exams	Balancing both understanding and memorization	4–6 h/day	Lecture slides and notes
Second year	Male	Poor (F)	Rarely	Rarely	Rarely	Rarely	Rarely	Rarely	Often	Sometimes	Sometimes	Rarely	0	Male	No specific	<1 week	Irregularly	Preparing for exams specifically	<2 h/day	Lecture slides and notes
Fifth year	Female	Excellent (A+ or A)	Sometimes	Rarely	Rarely	Often	Often	Often	Sometimes	Rarely	Sometimes	Often	1	Female	To-do/planner	2–4 weeks	Intensively before exams	Understanding concepts deeply	4–6 h/day	Lecture slides and notes
First year	Male	Excellent (A+ or A)	Often	Sometimes	Rarely	Often	Sometimes	Often	Rarely	Sometimes	Often	Often	0	Male	To-do/planner	1–2 weeks	Both regularly and intensively	Balancing both understanding and memorization	2–4 h/day	Lecture slides and notes
Fifth year	Male	Very Good (B)	Sometimes	Rarely	Often	Sometimes	Rarely	Rarely	Rarely	Often	Sometimes	Rarely	1	Male	No specific	>1 month	Both regularly and intensively	Preparing for exams specifically	4–6 h/day	Lecture slides and notes
Fifth year	Female	Excellent (A+ or A)	Sometimes	Rarely	Often	Often	Often	Sometimes	Rarely	Rarely	Sometimes	Often	1	Female	To-do/planner	1–2 weeks	Both regularly and intensively	Balancing both understanding and memorization	2–4 h/day	Question banks
Fifth year	Male	Excellent (A+ or A)	Often	Rarely	Often	Often	Often	Sometimes	Sometimes	Often	Sometimes	Sometimes	1	Male	To-do/planner	>1 month	Both regularly and intensively	Balancing both understanding and memorization	4–6 h/day	Lecture slides and notes
Fifth year	Female	Good (C)	Sometimes	Rarely	Rarely	Sometimes	Rarely	Often	Sometimes	Sometimes	Rarely	Sometimes	1	Female	No specific	2–4 weeks	Both regularly and intensively	Understanding concepts deeply	4–6 h/day	Lecture slides and notes
Fifth year	Male	Excellent (A+ or A)	Sometimes	Sometimes	Rarely	Often	Sometimes	Sometimes	Often	Sometimes	Sometimes	Rarely	1	Male	Prioritization	2–4 weeks	Irregularly	Understanding concepts deeply	2–4 h/day	Lecture slides and notes
Fifth year	Male	Very Good (B)	Often	Rarely	Often	Sometimes	Often	Often	Sometimes	Often	Often	Often	1	Male	To-do/planner	2–4 weeks	Both regularly and intensively	Understanding concepts deeply	4–6 h/day	Lecture slides and notes
Fifth year	Male	Excellent (A+ or A)	Often	Sometimes	Rarely	Often	Often	Often	Rarely	Often	Sometimes	Sometimes	1	Male	No specific	>1 month	Both regularly and intensively	Balancing both understanding and memorization	4–6 h/day	Lecture slides and notes
First year	Female	Excellent (A+ or A)	Sometimes	Sometimes	Sometimes	Sometimes	Sometimes	Sometimes	Sometimes	Sometimes	Sometimes	Sometimes	0	Female	No specific	<1 week	Intensively before exams	Balancing both understanding and memorization	2–4 h/day	Textbooks
First year	Male	Good (C)	Sometimes	Rarely	Sometimes	Often	Often	Sometimes	Sometimes	Often	Sometimes	Often	0	Male	No specific	<1 week	Intensively before exams	Balancing both understanding and memorization	<2 h/day	Lecture slides and notes
Fifth year	Female	Very Good (B)	Rarely	Often	Often	Often	Often	Often	Often	Often	Rarely	Rarely	1	Female	No specific	1–2 weeks	Irregularly	Understanding concepts deeply	<2 h/day	Lecture slides and notes
Fifth year	Female	Excellent (A+ or A)	Sometimes	Sometimes	Often	Often	Often	Sometimes	Sometimes	Often	Sometimes	Often	1	Female	No specific	>1 month	Both regularly and intensively	Understanding concepts deeply	2–4 h/day	Question banks
Fifth year	Male	Excellent (A+ or A)	Often	Often	Sometimes	Sometimes	Often	Rarely	Rarely	Rarely	Rarely	Sometimes	1	Male	To-do/planner	>1 month	Regularly during the semester	Balancing both understanding and memorization	>6 h/day	Lecture slides and notes
Fifth year	Female	Excellent (A+ or A)	Often	Rarely	Often	Sometimes	Sometimes	Rarely	Rarely	Often	Often	Rarely	1	Female	To-do/planner	>1 month	Both regularly and intensively	Balancing both understanding and memorization	<2 h/day	Question banks
Fifth year	Female	Excellent (A+ or A)	Often	Often	Sometimes	Sometimes	Often	Often	Often	Sometimes	Often	Sometimes	1	Female	No specific	>1 month	Irregularly	Balancing both understanding and memorization	4–6 h/day	Lecture slides and notes
First year	Female	Good (C)	Often	Sometimes	Often	Often	Often	Often	Sometimes	Sometimes	Often	Often	0	Female	To-do/planner	1–2 weeks	Both regularly and intensively	Balancing both understanding and memorization	4–6 h/day	Lecture slides and notes
First year	Male	Excellent (A+ or A)	Often	Sometimes	Often	Rarely	Often	Rarely	Sometimes	Sometimes	Often	Sometimes	0	Male	No specific	>1 month	Both regularly and intensively	Preparing for exams specifically	>6 h/day	Lecture slides and notes
First year	Female	Excellent (A+ or A)	Rarely	Sometimes	Often	Often	Often	Often	Sometimes	Often	Often	Often	0	Female	No specific	<1 week	Intensively before exams	Balancing both understanding and memorization	2–4 h/day	Lecture slides and notes
Fifth year	Male	Excellent (A+ or A)	Rarely	Sometimes	Rarely	Often	Rarely	Often	Rarely	Often	Sometimes	Often	1	Male	No specific	1–2 weeks	Intensively before exams	Preparing for exams specifically	4–6 h/day	Lecture slides and notes
Fifth year	Male	Very Good (B)	Rarely	Rarely	Often	Often	Often	Rarely	Rarely	Often	Rarely	Often	1	Male	To-do/planner	2–4 weeks	Intensively before exams	Balancing both understanding and memorization	2–4 h/day	Lecture slides and notes
First year	Female	Excellent (A+ or A)	Often	Often	Sometimes	Often	Often	Often	Sometimes	Often	Often	Often	0	Female	To-do/planner	1–2 weeks	Both regularly and intensively	Balancing both understanding and memorization	>6 h/day	Lecture slides and notes
Fifth year	Female	Very Good (B)	Sometimes	Often	Often	Sometimes	Often	Sometimes	Rarely	Rarely	Sometimes	Sometimes	1	Female	To-do/planner	2–4 weeks	Intensively before exams	Balancing both understanding and memorization	2–4 h/day	Lecture slides and notes
Fifth year	Male	Very Good (B)	Sometimes	Rarely	Often	Often	Often	Sometimes	Rarely	Often	Sometimes	Sometimes	1	Male	To-do/planner	2–4 weeks	Both regularly and intensively	Balancing both understanding and memorization	2–4 h/day	Lecture slides and notes
Fifth year	Female	Excellent (A+ or A)	Often	Sometimes	Often	Often	Often	Often	Often	Often	Often	Sometimes	1	Female	To-do/planner	>1 month	Regularly during the semester	Balancing both understanding and memorization	>6 h/day	Lecture slides and notes
Fifth year	Female	Excellent (A+ or A)	Often	Sometimes	Rarely	Often	Sometimes	Sometimes	Sometimes	Often	Sometimes	Sometimes	1	Female	No specific	2–4 weeks	Intensively before exams	Balancing both understanding and memorization	2–4 h/day	Lecture slides and notes
Fifth year	Male	Excellent (A+ or A)	Often	Rarely	Often	Sometimes	Sometimes	Sometimes	Rarely	Often	Often	Often	1	Male	No specific	1–2 weeks	Irregularly	Memorizing key facts	2–4 h/day	Lecture slides and notes
Fifth year	Female	Very Good (B)	Sometimes	Often	Rarely	Often	Often	Often	Sometimes	Often	Sometimes	Rarely	1	Female	Pomodoro	>1 month	Irregularly	Understanding concepts deeply	>6 h/day	Lecture slides and notes
Third year	Female	Good (C)	Sometimes	Sometimes	Sometimes	Sometimes	Sometimes	Sometimes	Sometimes	Sometimes	Sometimes	Sometimes	0	Female	Prioritization	>1 month	Both regularly and intensively	Understanding concepts deeply	4–6 h/day	Lecture slides and notes
Fifth year	Female	Very Good (B)	Rarely	Sometimes	Sometimes	Often	Sometimes	Sometimes	Sometimes	Rarely	Rarely	Often	1	Female	To-do/planner	<1 week	Irregularly	Understanding concepts deeply	<2 h/day	Lecture slides and notes
Forth year	Female	Excellent (A+ or A)	Sometimes	Sometimes	Often	Often	Often	Sometimes	Often	Often	Often	Often	1	Female	To-do/planner	>1 month	Both regularly and intensively	Balancing both understanding and memorization	4–6 h/day	Lecture slides and notes
Forth year	Female	Very Good (B)	Sometimes	Often	Often	Often	Often	Sometimes	Sometimes	Sometimes	Sometimes	Often	1	Female	No specific	>1 month	Intensively before exams	Understanding concepts deeply	4–6 h/day	Online videos or tutorials
Second year	Female	Very Good (B)	Sometimes	Sometimes	Often	Sometimes	Sometimes	Sometimes	Sometimes	Often	Often	Sometimes	0	Female	To-do/planner	1–2 weeks	Both regularly and intensively	Balancing both understanding and memorization	>6 h/day	Lecture slides and notes
Forth year	Male	Good (C)	Often	Often	Often	Sometimes	Sometimes	Often	Often	Often	Sometimes	Often	1	Male	Prioritization	2–4 weeks	Both regularly and intensively	Understanding concepts deeply	2–4 h/day	Lecture slides and notes
Forth year	Male	Excellent (A+ or A)	Often	Often	Often	Often	Sometimes	Often	Rarely	Sometimes	Rarely	Often	1	Male	No specific	2–4 weeks	Regularly during the semester	Balancing both understanding and memorization	2–4 h/day	Lecture slides and notes
Fifth year	Male	Very Good (B)	Rarely	Sometimes	Sometimes	Often	Sometimes	Rarely	Rarely	Often	Sometimes	Sometimes	1	Male	Prioritization	2–4 weeks	Intensively before exams	Understanding concepts deeply	2–4 h/day	Lecture slides and notes
Forth year	Female	Very Good (B)	Often	Sometimes	Sometimes	Sometimes	Sometimes	Sometimes	Rarely	Often	Sometimes	Often	1	Female	Pomodoro	1–2 weeks	Both regularly and intensively	Balancing both understanding and memorization	4–6 h/day	Lecture slides and notes
First year	Female	Very Good (B)	Sometimes	Sometimes	Rarely	Often	Sometimes	Sometimes	Rarely	Sometimes	Rarely	Sometimes	0	Female	No specific	1–2 weeks	Intensively before exams	Balancing both understanding and memorization	2–4 h/day	Lecture slides and notes
Fifth year	Female	Very Good (B)	Rarely	Sometimes	Rarely	Rarely	Rarely	Sometimes	Rarely	Often	Rarely	Often	1	Female	To-do/planner	1–2 weeks	Intensively before exams	Preparing for exams specifically	<2 h/day	Lecture slides and notes
First year	Male	Fair (D)	Often	Rarely	Often	Often	Sometimes	Sometimes	Often	Sometimes	Sometimes	Often	0	Male	No specific	2–4 weeks	Both regularly and intensively	Balancing both understanding and memorization	4–6 h/day	Lecture slides and notes
Forth year	Female	Excellent (A+ or A)	Often	Often	Sometimes	Often	Often	Often	Often	Often	Often	Often	1	Female	Pomodoro	>1 month	Both regularly and intensively	Balancing both understanding and memorization	4–6 h/day	Lecture slides and notes
Fifth year	Male	Very Good (B)	Often	Rarely	Sometimes	Sometimes	Sometimes	Often	Sometimes	Often	Often	Often	1	Male	No specific	1–2 weeks	Regularly during the semester	Balancing both understanding and memorization	>6 h/day	Online videos or tutorials
Fifth year	Female	Excellent (A+ or A)	Often	Rarely	Sometimes	Often	Sometimes	Rarely	Rarely	Often	Rarely	Often	1	Female	Pomodoro	>1 month	Regularly during the semester	Balancing both understanding and memorization	4–6 h/day	Lecture slides and notes
Fifth year	Female	Excellent (A+ or A)	Often	Rarely	Rarely	Rarely	Rarely	Rarely	Rarely	Sometimes	Rarely	Sometimes	1	Female	No specific	2–4 weeks	Irregularly	Preparing for exams specifically	>6 h/day	Lecture slides and notes
Fifth year	Male	Excellent (A+ or A)	Often	Sometimes	Often	Often	Rarely	Rarely	Rarely	Sometimes	Rarely	Often	1	Male	Pomodoro	>1 month	Both regularly and intensively	Balancing both understanding and memorization	>6 h/day	Lecture slides and notes
Fifth year	Male	Excellent (A+ or A)	Sometimes	Rarely	Often	Often	Often	Often	Often	Often	Often	Sometimes	1	Male	Prioritization	1–2 weeks	Intensively before exams	Understanding concepts deeply	<2 h/day	Lecture slides and notes
Fifth year	Female	Very Good (B)	Sometimes	Often	Often	Often	Often	Sometimes	Sometimes	Sometimes	Sometimes	Sometimes	1	Female	Pomodoro	<1 week	Intensively before exams	Preparing for exams specifically	>6 h/day	Question banks
Second year	Male	Excellent (A+ or A)	Often	Often	Often	Often	Often	Often	Rarely	Often	Often	Often	0	Male	To-do/planner	>1 month	Regularly during the semester	Understanding concepts deeply	>6 h/day	Lecture slides and notes
Second year	Female	Good (C)	Rarely	Sometimes	Often	Often	Sometimes	Sometimes	Sometimes	Often	Often	Sometimes	0	Female	Pomodoro	1–2 weeks	Intensively before exams	Understanding concepts deeply	<2 h/day	Online videos or tutorials
Second year	Female	Excellent (A+ or A)	Often	Often	Sometimes	Often	Often	Sometimes	Often	Often	Often	Often	0	Female	To-do/planner	2–4 weeks	Both regularly and intensively	Balancing both understanding and memorization	2–4 h/day	Lecture slides and notes
First year	Male	Very Good (B)	Sometimes	Often	Often	Often	Often	Sometimes	Often	Often	Sometimes	Often	0	Male	Prioritization	2–4 weeks	Both regularly and intensively	Understanding concepts deeply	2–4 h/day	Lecture slides and notes
Forth year	Female	Very Good (B)	Sometimes	Sometimes	Often	Sometimes	Often	Often	Rarely	Often	Sometimes	Sometimes	1	Female	Pomodoro	1–2 weeks	Intensively before exams	Preparing for exams specifically	2–4 h/day	Lecture slides and notes
First year	Female	Excellent (A+ or A)	Sometimes	Sometimes	Rarely	Sometimes	Sometimes	Rarely	Sometimes	Often	Sometimes	Often	0	Female	To-do/planner	1–2 weeks	Intensively before exams	Balancing both understanding and memorization	4–6 h/day	Lecture slides and notes
Second year	Male	Good (C)	Rarely	Sometimes	Sometimes	Often	Often	Rarely	Rarely	Rarely	Often	Often	0	Male	No specific	>1 month	Both regularly and intensively	Preparing for exams specifically	2–4 h/day	Question banks
Second year	Male	Poor (F)	Sometimes	Sometimes	Rarely	Often	Sometimes	Rarely	Rarely	Often	Rarely	Often	0	Male	No specific	1–2 weeks	Irregularly	Balancing both understanding and memorization	2–4 h/day	Lecture slides and notes
Second year	Female	Very Good (B)	Often	Rarely	Sometimes	Often	Often	Often	Often	Rarely	Rarely	Sometimes	0	Female	To-do/planner	>1 month	Both regularly and intensively	Balancing both understanding and memorization	4–6 h/day	Lecture slides and notes
Fifth year	Female	Excellent (A+ or A)	Often	Often	Often	Often	Often	Often	Sometimes	Rarely	Rarely	Often	1	Female	To-do/planner	>1 month	Both regularly and intensively	Balancing both understanding and memorization	>6 h/day	Lecture slides and notes
Third year	Female	Excellent (A+ or A)	Sometimes	Sometimes	Often	Often	Often	Sometimes	Sometimes	Often	Sometimes	Sometimes	0	Female	Pomodoro	1–2 weeks	Both regularly and intensively	Balancing both understanding and memorization	>6 h/day	Lecture slides and notes
First year	Female	Very Good (B)	Rarely	Sometimes	Sometimes	Often	Often	Sometimes	Sometimes	Often	Often	Rarely	0	Female	No specific	<1 week	Intensively before exams	Balancing both understanding and memorization	<2 h/day	Online videos or tutorials
Fifth year	Male	Excellent (A+ or A)	Often	Often	Often	Often	Often	Often	Often	Often	Often	Often	1	Male	Pomodoro	>1 month	Regularly during the semester	Understanding concepts deeply	>6 h/day	Lecture slides and notes
Third year	Male	Very Good (B)	Sometimes	Often	Rarely	Often	Often	Often	Sometimes	Often	Often	Sometimes	0	Male	No specific	1–2 weeks	Both regularly and intensively	Balancing both understanding and memorization	<2 h/day	Lecture slides and notes
Sixth year	Female	Excellent (A+ or A)	Often	Sometimes	Often	Sometimes	Rarely	Sometimes	Rarely	Sometimes	Sometimes	Sometimes	1	Female	Prioritization	1–2 weeks	Intensively before exams	Understanding concepts deeply	4–6 h/day	Textbooks
Fifth year	Male	Excellent (A+ or A)	Rarely	Rarely	Often	Often	Sometimes	Often	Rarely	Often	Often	Often	1	Male	No specific	<1 week	Intensively before exams	Preparing for exams specifically	4–6 h/day	Lecture slides and notes
Sixth year	Female	Very Good (B)	Often	Sometimes	Often	Rarely	Sometimes	Sometimes	Sometimes	Often	Often	Sometimes	1	Female	No specific	1–2 weeks	Both regularly and intensively	Memorizing key facts	>6 h/day	Question banks
Sixth year	Male	Excellent (A+ or A)	Often	Rarely	Often	Sometimes	Often	Rarely	Rarely	Rarely	Often	Often	1	Male	No specific	2–4 weeks	Both regularly and intensively	Balancing both understanding and memorization	2–4 h/day	Lecture slides and notes
Second year	Female	Excellent (A+ or A)	Often	Often	Rarely	Often	Sometimes	Often	Rarely	Often	Often	Sometimes	0	Female	To-do/planner	>1 month	Both regularly and intensively	Understanding concepts deeply	4–6 h/day	Lecture slides and notes
Fifth year	Male	Very Good (B)	Sometimes	Sometimes	Often	Often	Often	Sometimes	Sometimes	Often	Rarely	Sometimes	1	Male	To-do/planner	>1 month	Both regularly and intensively	Understanding concepts deeply	<2 h/day	Lecture slides and notes
Sixth year	Female	Very Good (B)	Rarely	Rarely	Rarely	Sometimes	Often	Sometimes	Sometimes	Often	Sometimes	Rarely	1	Female	To-do/planner	2–4 weeks	Intensively before exams	Balancing both understanding and memorization	2–4 h/day	Question banks
Forth year	Male	Excellent (A+ or A)	Rarely	Often	Often	Often	Sometimes	Rarely	Rarely	Sometimes	Rarely	Often	1	Male	No specific	2–4 weeks	Intensively before exams	Balancing both understanding and memorization	2–4 h/day	Lecture slides and notes
Sixth year	Male	Excellent (A+ or A)	Often	Often	Sometimes	Often	Often	Often	Rarely	Often	Often	Often	1	Male	Pomodoro	2–4 weeks	Both regularly and intensively	Balancing both understanding and memorization	4–6 h/day	Lecture slides and notes
Fifth year	Male	Excellent (A+ or A)	Rarely	Sometimes	Often	Often	Often	Often	Rarely	Often	Sometimes	Sometimes	1	Male	To-do/planner	1–2 weeks	Intensively before exams	Balancing both understanding and memorization	<2 h/day	Lecture slides and notes
Fifth year	Female	Excellent (A+ or A)	Sometimes	Often	Often	Often	Often	Sometimes	Rarely	Often	Often	Rarely	1	Female	Pomodoro	2–4 weeks	Intensively before exams	Understanding concepts deeply	2–4 h/day	Question banks
Sixth year	Male	Excellent (A+ or A)	Often	Sometimes	Sometimes	Often	Sometimes	Sometimes	Rarely	Sometimes	Rarely	Sometimes	1	Male	Prioritization	2–4 weeks	Both regularly and intensively	Balancing both understanding and memorization	2–4 h/day	Question banks
Second year	Male	Very Good (B)	Sometimes	Often	Often	Sometimes	Sometimes	Sometimes	Rarely	Rarely	Often	Often	0	Male	No specific	<1 week	Irregularly	Balancing both understanding and memorization	2–4 h/day	Online videos or tutorials
First year	Male	Very Good (B)	Rarely	Often	Rarely	Sometimes	Often	Sometimes	Rarely	Often	Often	Sometimes	0	Male	Prioritization	1–2 weeks	Intensively before exams	Understanding concepts deeply	2–4 h/day	Online videos or tutorials
Second year	Female	Excellent (A+ or A)	Often	Often	Rarely	Sometimes	Sometimes	Often	Sometimes	Sometimes	Sometimes	Sometimes	0	Female	No specific	1–2 weeks	Both regularly and intensively	Balancing both understanding and memorization	4–6 h/day	Lecture slides and notes
First year	Male	Very Good (B)	Often	Rarely	Often	Often	Often	Sometimes	Rarely	Rarely	Often	Often	0	Male	Pomodoro	1–2 weeks	Both regularly and intensively	Preparing for exams specifically	4–6 h/day	Lecture slides and notes
Sixth year	Female	Excellent (A+ or A)	Sometimes	Often	Often	Often	Often	Often	Sometimes	Sometimes	Often	Sometimes	1	Female	Pomodoro	>1 month	Intensively before exams	Preparing for exams specifically	4–6 h/day	Lecture slides and notes
Sixth year	Female	Excellent (A+ or A)	Sometimes	Sometimes	Often	Often	Often	Often	Rarely	Often	Often	Often	1	Female	Prioritization	1–2 weeks	Intensively before exams	Understanding concepts deeply	<2 h/day	Lecture slides and notes
Fifth year	Female	Excellent (A+ or A)	Often	Often	Often	Often	Often	Often	Often	Often	Often	Often	1	Female	To-do/planner	1–2 weeks	Regularly during the semester	Understanding concepts deeply	2–4 h/day	Lecture slides and notes
Second year	Female	Excellent (A+ or A)	Rarely	Often	Rarely	Often	Often	Often	Often	Often	Often	Rarely	0	Female	No specific	>1 month	Both regularly and intensively	Balancing both understanding and memorization	4–6 h/day	Lecture slides and notes
Fifth year	Female	Excellent (A+ or A)	Rarely	Rarely	Sometimes	Often	Often	Sometimes	Often	Often	Sometimes	Often	1	Female	No specific	2–4 weeks	Both regularly and intensively	Preparing for exams specifically	>6 h/day	Lecture slides and notes
Fifth year	Female	Excellent (A+ or A)	Sometimes	Rarely	Sometimes	Sometimes	Often	Sometimes	Rarely	Often	Often	Sometimes	1	Female	No specific	>1 month	Intensively before exams	Balancing both understanding and memorization	>6 h/day	Lecture slides and notes
Sixth year	Male	Fair (D)	Rarely	Sometimes	Rarely	Sometimes	Rarely	Rarely	Rarely	Sometimes	Rarely	Rarely	1	Male	No specific	<1 week	Irregularly	Preparing for exams specifically	2–4 h/day	Lecture slides and notes
Fifth year	Female	Excellent (A+ or A)	Rarely	Sometimes	Rarely	Often	Often	Often	Often	Often	Often	Often	1	Female	To-do/planner	2–4 weeks	Intensively before exams	Balancing both understanding and memorization	<2 h/day	Lecture slides and notes
Second year	Male	Excellent (A+ or A)	Often	Sometimes	Sometimes	Sometimes	Often	Often	Sometimes	Often	Often	Often	0	Male	To-do/planner	>1 month	Both regularly and intensively	Balancing both understanding and memorization	>6 h/day	Lecture slides and notes
Sixth year	Male	Excellent (A+ or A)	Often	Sometimes	Often	Sometimes	Rarely	Often	Rarely	Sometimes	Often	Rarely	1	Male	No specific	1–2 weeks	Both regularly and intensively	Balancing both understanding and memorization	2–4 h/day	Textbooks
Second year	Male	Excellent (A+ or A)	Rarely	Rarely	Sometimes	Sometimes	Rarely	Often	Sometimes	Often	Often	Rarely	0	Male	Pomodoro	1–2 weeks	Intensively before exams	Understanding concepts deeply	2–4 h/day	Lecture slides and notes
Fifth year	Male	Very Good (B)	Sometimes	Sometimes	Sometimes	Sometimes	Sometimes	Rarely	Often	Often	Often	Often	1	Male	Pomodoro	>1 month	Both regularly and intensively	Memorizing key facts	4–6 h/day	Lecture slides and notes
Forth year	Female	Good (C)	Rarely	Often	Sometimes	Often	Often	Often	Rarely	Sometimes	Sometimes	Rarely	1	Female	No specific	1–2 weeks	Irregularly	Understanding concepts deeply	<2 h/day	Lecture slides and notes
Second year	Female	Fair (D)	Rarely	Rarely	Rarely	Sometimes	Sometimes	Sometimes	Often	Often	Often	Often	0	Female	To-do/planner	2–4 weeks	Irregularly	Preparing for exams specifically	4–6 h/day	Online videos or tutorials
Fifth year	Male	Excellent (A+ or A)	Sometimes	Rarely	Often	Often	Sometimes	Sometimes	Often	Often	Rarely	Often	1	Male	To-do/planner	2–4 weeks	Both regularly and intensively	Balancing both understanding and memorization	4–6 h/day	Question banks
Sixth year	Male	Very Good (B)	Rarely	Rarely	Rarely	Sometimes	Often	Rarely	Rarely	Rarely	Rarely	Rarely	1	Male	No specific	1–2 weeks	Intensively before exams	Balancing both understanding and memorization	<2 h/day	Lecture slides and notes
Second year	Female	Good (C)	Often	Sometimes	Often	Often	Often	Often	Often	Often	Often	Often	0	Female	To-do/planner	2–4 weeks	Both regularly and intensively	Balancing both understanding and memorization	4–6 h/day	Lecture slides and notes
Sixth year	Male	Very Good (B)	Sometimes	Rarely	Often	Often	Sometimes	Rarely	Rarely	Sometimes	Often	Often	1	Male	Pomodoro	2–4 weeks	Irregularly	Balancing both understanding and memorization	>6 h/day	Question banks
First year	Female	Very Good (B)	Rarely	Often	Often	Often	Sometimes	Sometimes	Sometimes	Rarely	Sometimes	Sometimes	0	Female	No specific	<1 week	Intensively before exams	Understanding concepts deeply	>6 h/day	Online videos or tutorials
Fifth year	Female	Excellent (A+ or A)	Often	Sometimes	Sometimes	Sometimes	Rarely	Often	Rarely	Often	Sometimes	Sometimes	1	Female	Pomodoro	>1 month	Regularly during the semester	Understanding concepts deeply	4–6 h/day	Textbooks
Fifth year	Male	Excellent (A+ or A)	Rarely	Rarely	Sometimes	Often	Often	Often	Rarely	Rarely	Rarely	Sometimes	1	Male	To-do/planner	2–4 weeks	Both regularly and intensively	Understanding concepts deeply	4–6 h/day	Question banks
Second year	Male	Good (C)	Often	Rarely	Rarely	Often	Rarely	Rarely	Often	Often	Often	Often	0	Male	Pomodoro	>1 month	Intensively before exams	Understanding concepts deeply	>6 h/day	Textbooks
Fifth year	Male	Excellent (A+ or A)	Rarely	Often	Sometimes	Sometimes	Rarely	Rarely	Sometimes	Sometimes	Rarely	Sometimes	1	Male	To-do/planner	1–2 weeks	Both regularly and intensively	Balancing both understanding and memorization	>6 h/day	Question banks
Fifth year	Female	Excellent (A+ or A)	Often	Sometimes	Sometimes	Often	Often	Often	Sometimes	Often	Sometimes	Often	1	Female	To-do/planner	>1 month	Both regularly and intensively	Balancing both understanding and memorization	>6 h/day	Lecture slides and notes
Fifth year	Female	Very Good (B)	Sometimes	Rarely	Sometimes	Sometimes	Often	Often	Often	Often	Often	Sometimes	1	Female	No specific	>1 month	Both regularly and intensively	Balancing both understanding and memorization	>6 h/day	Lecture slides and notes
Forth year	Male	Good (C)	Rarely	Sometimes	Often	Often	Often	Sometimes	Sometimes	Often	Often	Rarely	1	Male	Pomodoro	<1 week	Intensively before exams	Preparing for exams specifically	<2 h/day	Lecture slides and notes
Forth year	Female	Very Good (B)	Rarely	Often	Rarely	Sometimes	Often	Rarely	Rarely	Often	Rarely	Rarely	1	Female	Pomodoro	<1 week	Irregularly	Balancing both understanding and memorization	4–6 h/day	Question banks
Second year	Female	Very Good (B)	Often	Often	Often	Often	Often	Sometimes	Sometimes	Often	Sometimes	Often	0	Female	To-do/planner	2–4 weeks	Both regularly and intensively	Understanding concepts deeply	>6 h/day	Lecture slides and notes
Sixth year	Male	Very Good (B)	Sometimes	Rarely	Often	Often	Sometimes	Often	Rarely	Often	Sometimes	Sometimes	1	Male	Pomodoro	1–2 weeks	Irregularly	Preparing for exams specifically	<2 h/day	Lecture slides and notes
Fifth year	Female	Very Good (B)	Sometimes	Rarely	Sometimes	Often	Often	Often	Rarely	Sometimes	Often	Often	1	Female	No specific	2–4 weeks	Irregularly	Balancing both understanding and memorization	4–6 h/day	Lecture slides and notes
First year	Male	Excellent (A+ or A)	Often	Sometimes	Sometimes	Often	Often	Sometimes	Rarely	Often	Often	Often	0	Male	To-do/planner	<1 week	Regularly during the semester	Balancing both understanding and memorization	>6 h/day	Lecture slides and notes
Second year	Female	Excellent (A+ or A)	Often	Often	Often	Often	Often	Often	Sometimes	Often	Sometimes	Often	0	Female	To-do/planner	2–4 weeks	Both regularly and intensively	Balancing both understanding and memorization	>6 h/day	Lecture slides and notes
Second year	Female	Good (C)	Rarely	Often	Often	Often	Often	Often	Rarely	Sometimes	Often	Sometimes	0	Female	Pomodoro	2–4 weeks	Intensively before exams	Understanding concepts deeply	4–6 h/day	Lecture slides and notes
Sixth year	Male	Excellent (A+ or A)	Often	Rarely	Often	Often	Sometimes	Rarely	Rarely	Sometimes	Rarely	Sometimes	1	Male	No specific	1–2 weeks	Regularly during the semester	Balancing both understanding and memorization	<2 h/day	Lecture slides and notes
First year	Female	Fair (D)	Sometimes	Sometimes	Often	Often	Often	Often	Sometimes	Often	Often	Often	0	Female	No specific	2–4 weeks	Both regularly and intensively	Balancing both understanding and memorization	4–6 h/day	Lecture slides and notes
First year	Female	Excellent (A+ or A)	Sometimes	Often	Often	Often	Sometimes	Sometimes	Rarely	Sometimes	Often	Often	0	Female	No specific	1–2 weeks	Both regularly and intensively	Understanding concepts deeply	4–6 h/day	Lecture slides and notes
Fifth year	Male	Very Good (B)	Rarely	Rarely	Sometimes	Sometimes	Sometimes	Often	Rarely	Often	Sometimes	Sometimes	1	Male	No specific	2–4 weeks	Irregularly	Balancing both understanding and memorization	2–4 h/day	Lecture slides and notes
First year	Female	Excellent (A+ or A)	Often	Rarely	Often	Often	Often	Often	Often	Often	Often	Sometimes	0	Female	No specific	1–2 weeks	Both regularly and intensively	Understanding concepts deeply	4–6 h/day	Online videos or tutorials
Third year	Male	Good (C)	Sometimes	Often	Rarely	Rarely	Rarely	Rarely	Rarely	Often	Often	Sometimes	0	Male	No specific	1–2 weeks	Regularly during the semester	Balancing both understanding and memorization	>6 h/day	Lecture slides and notes
Sixth year	Female	Very Good (B)	Sometimes	Often	Sometimes	Sometimes	Rarely	Sometimes	Sometimes	Often	Often	Often	1	Female	Prioritization	2–4 weeks	Intensively before exams	Balancing both understanding and memorization	4–6 h/day	Online videos or tutorials
First year	Female	Fair (D)	Sometimes	Often	Sometimes	Often	Rarely	Often	Sometimes	Often	Often	Rarely	0	Female	No specific	1–2 weeks	Both regularly and intensively	Balancing both understanding and memorization	2–4 h/day	Online videos or tutorials
First year	Female	Very Good (B)	Sometimes	Sometimes	Often	Often	Often	Sometimes	Sometimes	Often	Sometimes	Sometimes	0	Female	Prioritization	1–2 weeks	Both regularly and intensively	Balancing both understanding and memorization	4–6 h/day	Lecture slides and notes
Fifth year	Female	Excellent (A+ or A)	Sometimes	Rarely	Often	Often	Often	Rarely	Rarely	Sometimes	Sometimes	Rarely	1	Female	Prioritization	2–4 weeks	Intensively before exams	Preparing for exams specifically	4–6 h/day	Question banks
Forth year	Male	Very Good (B)	Sometimes	Sometimes	Often	Often	Often	Sometimes	Sometimes	Often	Often	Often	1	Male	To-do/planner	<1 week	Intensively before exams	Balancing both understanding and memorization	4–6 h/day	Lecture slides and notes
Fifth year	Female	Excellent (A+ or A)	Rarely	Often	Rarely	Often	Often	Often	Rarely	Often	Often	Often	1	Female	No specific	1–2 weeks	Intensively before exams	Balancing both understanding and memorization	2–4 h/day	Lecture slides and notes
Fifth year	Female	Very Good (B)	Rarely	Often	Rarely	Often	Often	Sometimes	Sometimes	Often	Often	Often	1	Female	No specific	1–2 weeks	Irregularly	Preparing for exams specifically	<2 h/day	Lecture slides and notes
Second year	Male	Excellent (A+ or A)	Rarely	Sometimes	Sometimes	Sometimes	Rarely	Rarely	Rarely	Often	Sometimes	Often	0	Male	To-do/planner	2–4 weeks	Both regularly and intensively	Balancing both understanding and memorization	4–6 h/day	Lecture slides and notes
Fifth year	Female	Very Good (B)	Rarely	Rarely	Sometimes	Sometimes	Sometimes	Sometimes	Sometimes	Sometimes	Sometimes	Often	1	Female	To-do/planner	2–4 weeks	Intensively before exams	Preparing for exams specifically	<2 h/day	Lecture slides and notes
Second year	Male	Very Good (B)	Often	Often	Often	Sometimes	Often	Often	Often	Often	Often	Often	0	Male	To-do/planner	1–2 weeks	Both regularly and intensively	Balancing both understanding and memorization	4–6 h/day	Textbooks
Forth year	Male	Fair (D)	Sometimes	Often	Rarely	Rarely	Rarely	Sometimes	Rarely	Sometimes	Rarely	Rarely	1	Male	No specific	2–4 weeks	Irregularly	Preparing for exams specifically	<2 h/day	Lecture slides and notes
Fifth year	Male	Excellent (A+ or A)	Often	Sometimes	Often	Sometimes	Sometimes	Rarely	Rarely	Often	Sometimes	Often	1	Male	Pomodoro	>1 month	Both regularly and intensively	Balancing both understanding and memorization	2–4 h/day	Lecture slides and notes
Forth year	Male	Excellent (A+ or A)	Often	Sometimes	Often	Sometimes	Sometimes	Often	Sometimes	Often	Often	Often	1	Male	To-do/planner	>1 month	Both regularly and intensively	Preparing for exams specifically	4–6 h/day	Lecture slides and notes
Forth year	Female	Excellent (A+ or A)	Often	Often	Sometimes	Often	Often	Often	Often	Often	Often	Often	1	Female	Pomodoro	1–2 weeks	Both regularly and intensively	Understanding concepts deeply	2–4 h/day	Lecture slides and notes
Second year	Female	Excellent (A+ or A)	Rarely	Rarely	Often	Often	Often	Often	Sometimes	Often	Often	Rarely	0	Female	To-do/planner	2–4 weeks	Both regularly and intensively	Balancing both understanding and memorization	4–6 h/day	Online videos or tutorials
Forth year	Male	Very Good (B)	Sometimes	Often	Often	Sometimes	Often	Often	Often	Sometimes	Often	Often	1	Male	To-do/planner	<1 week	Intensively before exams	Understanding concepts deeply	>6 h/day	Lecture slides and notes
First year	Male	Excellent (A+ or A)	Sometimes	Sometimes	Often	Often	Often	Often	Sometimes	Often	Often	Often	0	Male	No specific	<1 week	Intensively before exams	Preparing for exams specifically	<2 h/day	Lecture slides and notes
Sixth year	Male	Very Good (B)	Rarely	Sometimes	Sometimes	Sometimes	Often	Rarely	Rarely	Often	Sometimes	Sometimes	1	Male	No specific	1–2 weeks	Intensively before exams	Balancing both understanding and memorization	<2 h/day	Lecture slides and notes
Second year	Male	Excellent (A+ or A)	Rarely	Rarely	Often	Often	Often	Sometimes	Often	Often	Often	Often	0	Male	To-do/planner	>1 month	Both regularly and intensively	Balancing both understanding and memorization	>6 h/day	Lecture slides and notes
Third year	Female	Good (C)	Often	Often	Often	Rarely	Often	Sometimes	Often	Often	Often	Rarely	0	Female	Prioritization	>1 month	Regularly during the semester	Preparing for exams specifically	4–6 h/day	Lecture slides and notes
Fifth year	Female	Excellent (A+ or A)	Sometimes	Rarely	Sometimes	Often	Often	Often	Sometimes	Often	Sometimes	Often	1	Female	To-do/planner	2–4 weeks	Both regularly and intensively	Understanding concepts deeply	4–6 h/day	Question banks
Second year	Female	Excellent (A+ or A)	Rarely	Sometimes	Often	Often	Often	Often	Rarely	Often	Often	Sometimes	0	Female	Pomodoro	1–2 weeks	Intensively before exams	Preparing for exams specifically	2–4 h/day	Lecture slides and notes
Fifth year	Female	Excellent (A+ or A)	Sometimes	Sometimes	Rarely	Often	Often	Often	Often	Often	Often	Often	1	Female	To-do/planner	2–4 weeks	Both regularly and intensively	Balancing both understanding and memorization	2–4 h/day	Lecture slides and notes
Forth year	Female	Fair (D)	Often	Often	Sometimes	Sometimes	Sometimes	Rarely	Sometimes	Often	Often	Sometimes	1	Female	Pomodoro	2–4 weeks	Both regularly and intensively	Balancing both understanding and memorization	2–4 h/day	Lecture slides and notes
First year	Male	Fair (D)	Rarely	Rarely	Often	Often	Often	Sometimes	Often	Often	Often	Rarely	0	Male	Pomodoro	<1 week	Intensively before exams	Preparing for exams specifically	>6 h/day	Question banks
Forth year	Male	Very Good (B)	Sometimes	Sometimes	Often	Sometimes	Rarely	Sometimes	Often	Often	Sometimes	Often	1	Male	To-do/planner	1–2 weeks	Intensively before exams	Balancing both understanding and memorization	2–4 h/day	Lecture slides and notes
First year	Female	Excellent (A+ or A)	Rarely	Often	Sometimes	Sometimes	Often	Often	Often	Often	Rarely	Often	0	Female	No specific	>1 month	Both regularly and intensively	Balancing both understanding and memorization	>6 h/day	Lecture slides and notes
Fifth year	Female	Very Good (B)	Often	Often	Often	Often	Often	Often	Often	Often	Often	Often	1	Female	Pomodoro	2–4 weeks	Regularly during the semester	Understanding concepts deeply	4–6 h/day	Question banks
Fifth year	Male	Very Good (B)	Sometimes	Often	Sometimes	Sometimes	Often	Sometimes	Sometimes	Sometimes	Often	Often	1	Male	Prioritization	>1 month	Regularly during the semester	Balancing both understanding and memorization	>6 h/day	Question banks
Second year	Female	Excellent (A+ or A)	Rarely	Often	Sometimes	Often	Often	Sometimes	Sometimes	Often	Sometimes	Sometimes	0	Female	No specific	2–4 weeks	Intensively before exams	Understanding concepts deeply	4–6 h/day	Lecture slides and notes
Sixth year	Male	Very Good (B)	Often	Often	Often	Often	Sometimes	Sometimes	Sometimes	Sometimes	Sometimes	Sometimes	1	Male	To-do/planner	>1 month	Regularly during the semester	Understanding concepts deeply	>6 h/day	Lecture slides and notes
Forth year	Female	Excellent (A+ or A)	Sometimes	Often	Sometimes	Often	Sometimes	Rarely	Sometimes	Often	Sometimes	Often	1	Female	No specific	1–2 weeks	Both regularly and intensively	Understanding concepts deeply	2–4 h/day	Lecture slides and notes
Forth year	Male	Excellent (A+ or A)	Often	Often	Rarely	Often	Sometimes	Sometimes	Sometimes	Often	Often	Sometimes	1	Male	No specific	2–4 weeks	Both regularly and intensively	Understanding concepts deeply	4–6 h/day	Lecture slides and notes
Sixth year	Male	Very Good (B)	Often	Sometimes	Often	Often	Sometimes	Often	Sometimes	Often	Sometimes	Often	1	Male	Prioritization	>1 month	Both regularly and intensively	Balancing both understanding and memorization	2–4 h/day	Lecture slides and notes
Sixth year	Male	Excellent (A+ or A)	Often	Often	Often	Sometimes	Often	Sometimes	Rarely	Often	Sometimes	Often	1	Male	Pomodoro	>1 month	Regularly during the semester	Balancing both understanding and memorization	4–6 h/day	Lecture slides and notes
First year	Female	Excellent (A+ or A)	Often	Often	Sometimes	Sometimes	Often	Sometimes	Often	Often	Often	Often	0	Female	No specific	>1 month	Both regularly and intensively	Balancing both understanding and memorization	2–4 h/day	Lecture slides and notes
Fifth year	Female	Excellent (A+ or A)	Often	Rarely	Often	Often	Sometimes	Often	Rarely	Often	Often	Sometimes	1	Female	To-do/planner	>1 month	Both regularly and intensively	Balancing both understanding and memorization	>6 h/day	Lecture slides and notes
Fifth year	Female	Very Good (B)	Rarely	Rarely	Sometimes	Often	Rarely	Sometimes	Sometimes	Sometimes	Sometimes	Often	1	Female	Pomodoro	1–2 weeks	Both regularly and intensively	Balancing both understanding and memorization	<2 h/day	Lecture slides and notes
Second year	Female	Excellent (A+ or A)	Rarely	Rarely	Often	Often	Often	Often	Often	Often	Often	Rarely	0	Female	To-do/planner	>1 month	Regularly during the semester	Balancing both understanding and memorization	4–6 h/day	Textbooks
Forth year	Male	Good (C)	Sometimes	Rarely	Sometimes	Often	Often	Sometimes	Rarely	Often	Sometimes	Rarely	1	Male	To-do/planner	2–4 weeks	Regularly during the semester	Balancing both understanding and memorization	4–6 h/day	Lecture slides and notes
Fifth year	Female	Very Good (B)	Sometimes	Rarely	Often	Often	Sometimes	Often	Often	Often	Sometimes	Sometimes	1	Female	No specific	2–4 weeks	Irregularly	Preparing for exams specifically	2–4 h/day	Lecture slides and notes
Second year	Female	Excellent (A+ or A)	Often	Often	Often	Often	Often	Often	Rarely	Often	Often	Sometimes	0	Female	No specific	<1 week	Both regularly and intensively	Preparing for exams specifically	>6 h/day	Lecture slides and notes
Forth year	Female	Good (C)	Sometimes	Often	Often	Often	Often	Often	Often	Often	Often	Sometimes	1	Female	No specific	1–2 weeks	Both regularly and intensively	Understanding concepts deeply	4–6 h/day	Online videos or tutorials
Third year	Female	Excellent (A+ or A)	Rarely	Sometimes	Often	Often	Sometimes	Sometimes	Rarely	Rarely	Sometimes	Often	0	Female	Prioritization	1–2 weeks	Both regularly and intensively	Balancing both understanding and memorization	2–4 h/day	Question banks
Forth year	Female	Very Good (B)	Often	Often	Often	Often	Often	Often	Often	Often	Often	Often	1	Female	To-do/planner	>1 month	Both regularly and intensively	Balancing both understanding and memorization	>6 h/day	Online videos or tutorials
Fifth year	Male	Excellent (A+ or A)	Sometimes	Rarely	Sometimes	Often	Often	Often	Sometimes	Often	Often	Sometimes	1	Male	No specific	<1 week	Both regularly and intensively	Understanding concepts deeply	2–4 h/day	Question banks
Fifth year	Male	Excellent (A+ or A)	Often	Rarely	Often	Sometimes	Sometimes	Often	Rarely	Often	Often	Often	1	Male	To-do/planner	2–4 weeks	Both regularly and intensively	Understanding concepts deeply	4–6 h/day	Question banks
Forth year	Female	Good (C)	Sometimes	Rarely	Often	Sometimes	Rarely	Often	Sometimes	Rarely	Often	Rarely	1	Female	No specific	1–2 weeks	Regularly during the semester	Memorizing key facts	4–6 h/day	Question banks
First year	Female	Excellent (A+ or A)	Sometimes	Rarely	Sometimes	Often	Often	Sometimes	Rarely	Often	Often	Rarely	0	Female	No specific	1–2 weeks	Both regularly and intensively	Preparing for exams specifically	2–4 h/day	Lecture slides and notes
First year	Female	Excellent (A+ or A)	Rarely	Sometimes	Sometimes	Often	Often	Sometimes	Rarely	Often	Often	Often	0	Female	Pomodoro	1–2 weeks	Intensively before exams	Balancing both understanding and memorization	2–4 h/day	Lecture slides and notes
Second year	Female	Excellent (A+ or A)	Sometimes	Often	Often	Often	Often	Rarely	Sometimes	Often	Often	Often	0	Female	To-do/planner	>1 month	Regularly during the semester	Balancing both understanding and memorization	4–6 h/day	Question banks
Forth year	Male	Excellent (A+ or A)	Sometimes	Sometimes	Often	Often	Sometimes	Rarely	Sometimes	Rarely	Often	Often	1	Male	No specific	1–2 weeks	Both regularly and intensively	Balancing both understanding and memorization	>6 h/day	Lecture slides and notes
Second year	Female	Excellent (A+ or A)	Often	Sometimes	Sometimes	Often	Sometimes	Often	Sometimes	Often	Rarely	Often	0	Female	Prioritization	>1 month	Both regularly and intensively	Balancing both understanding and memorization	4–6 h/day	Lecture slides and notes
Forth year	Male	Fair (D)	Rarely	Sometimes	Rarely	Often	Often	Rarely	Rarely	Often	Often	Often	1	Male	Pomodoro	2–4 weeks	Irregularly	Balancing both understanding and memorization	4–6 h/day	Lecture slides and notes
Fifth year	Female	Excellent (A+ or A)	Sometimes	Often	Often	Often	Sometimes	Rarely	Rarely	Sometimes	Often	Often	1	Female	No specific	>1 month	Both regularly and intensively	Understanding concepts deeply	2–4 h/day	Lecture slides and notes
Fifth year	Male	Very Good (B)	Often	Often	Sometimes	Often	Often	Often	Rarely	Often	Often	Often	1	Male	To-do/planner	>1 month	Both regularly and intensively	Balancing both understanding and memorization	4–6 h/day	Question banks
Forth year	Female	Good (C)	Sometimes	Sometimes	Sometimes	Sometimes	Often	Sometimes	Sometimes	Rarely	Often	Often	1	Female	No specific	1–2 weeks	Both regularly and intensively	Understanding concepts deeply	>6 h/day	Lecture slides and notes
Fifth year	Female	Very Good (B)	Sometimes	Sometimes	Often	Often	Often	Often	Sometimes	Often	Often	Often	1	Female	To-do/planner	2–4 weeks	Irregularly	Understanding concepts deeply	4–6 h/day	Lecture slides and notes
Fifth year	Female	Excellent (A+ or A)	Often	Sometimes	Sometimes	Often	Often	Often	Sometimes	Often	Often	Sometimes	1	Female	No specific	1–2 weeks	Both regularly and intensively	Balancing both understanding and memorization	4–6 h/day	Lecture slides and notes
Fifth year	Male	Excellent (A+ or A)	Often	Sometimes	Often	Sometimes	Sometimes	Sometimes	Rarely	Often	Rarely	Often	1	Male	To-do/planner	1–2 weeks	Regularly during the semester	Understanding concepts deeply	2–4 h/day	Lecture slides and notes
Forth year	Female	Very Good (B)	Often	Sometimes	Sometimes	Often	Often	Rarely	Rarely	Sometimes	Rarely	Often	1	Female	Prioritization	2–4 weeks	Regularly during the semester	Balancing both understanding and memorization	4–6 h/day	Lecture slides and notes
Sixth year	Male	Excellent (A+ or A)	Rarely	Rarely	Often	Often	Sometimes	Sometimes	Rarely	Sometimes	Sometimes	Rarely	1	Male	Prioritization	1–2 weeks	Intensively before exams	Balancing both understanding and memorization	<2 h/day	Online videos or tutorials
Sixth year	Female	Excellent (A+ or A)	Sometimes	Rarely	Often	Often	Often	Often	Rarely	Often	Often	Sometimes	1	Female	To-do/planner	2–4 weeks	Irregularly	Balancing both understanding and memorization	<2 h/day	Lecture slides and notes
Forth year	Male	Good (C)	Rarely	Sometimes	Often	Often	Often	Often	Rarely	Often	Often	Sometimes	1	Male	Prioritization	1–2 weeks	Intensively before exams	Understanding concepts deeply	<2 h/day	Lecture slides and notes
Second year	Male	Good (C)	Rarely	Rarely	Often	Sometimes	Sometimes	Sometimes	Rarely	Rarely	Sometimes	Sometimes	0	Male	Prioritization	<1 week	Intensively before exams	Preparing for exams specifically	<2 h/day	Lecture slides and notes
First year	Male	Excellent (A+ or A)	Rarely	Sometimes	Rarely	Often	Often	Often	Rarely	Rarely	Rarely	Often	0	Male	Pomodoro	<1 week	Intensively before exams	Understanding concepts deeply	<2 h/day	Lecture slides and notes
Sixth year	Male	Excellent (A+ or A)	Sometimes	Sometimes	Rarely	Often	Often	Sometimes	Often	Often	Rarely	Often	1	Male	No specific	1–2 weeks	Intensively before exams	Understanding concepts deeply	2–4 h/day	Lecture slides and notes
Third year	Female	Good (C)	Often	Sometimes	Sometimes	Often	Sometimes	Often	Often	Sometimes	Often	Sometimes	0	Female	Pomodoro	1–2 weeks	Both regularly and intensively	Balancing both understanding and memorization	>6 h/day	Question banks
Fifth year	Female	Excellent (A+ or A)	Often	Often	Sometimes	Sometimes	Sometimes	Often	Rarely	Rarely	Sometimes	Rarely	1	Female	To-do/planner	2–4 weeks	Intensively before exams	Balancing both understanding and memorization	<2 h/day	Lecture slides and notes
Forth year	Female	Good (C)	Sometimes	Sometimes	Sometimes	Often	Sometimes	Sometimes	Often	Sometimes	Often	Sometimes	1	Female	Pomodoro	2–4 weeks	Intensively before exams	Preparing for exams specifically	2–4 h/day	Online videos or tutorials
Forth year	Male	Good (C)	Sometimes	Often	Sometimes	Sometimes	Often	Sometimes	Often	Sometimes	Often	Sometimes	1	Male	Pomodoro	>1 month	Both regularly and intensively	Preparing for exams specifically	2–4 h/day	Lecture slides and notes
Fifth year	Female	Excellent (A+ or A)	Often	Often	Often	Often	Often	Often	Often	Often	Often	Often	1	Female	To-do/planner	2–4 weeks	Both regularly and intensively	Understanding concepts deeply	>6 h/day	Online videos or tutorials
Third year	Male	Fair (D)	Rarely	Rarely	Sometimes	Sometimes	Sometimes	Rarely	Sometimes	Often	Often	Often	0	Male	No specific	2–4 weeks	Intensively before exams	Balancing both understanding and memorization	<2 h/day	Lecture slides and notes
Forth year	Female	Excellent (A+ or A)	Often	Often	Often	Often	Often	Often	Often	Often	Often	Often	1	Female	To-do/planner	2–4 weeks	Both regularly and intensively	Balancing both understanding and memorization	2–4 h/day	Lecture slides and notes
Forth year	Female	Good (C)	Often	Rarely	Often	Often	Often	Often	Often	Often	Often	Often	1	Female	Pomodoro	>1 month	Both regularly and intensively	Balancing both understanding and memorization	4–6 h/day	Lecture slides and notes
Forth year	Male	Very Good (B)	Rarely	Often	Often	Often	Often	Rarely	Rarely	Often	Rarely	Often	1	Male	To-do/planner	2–4 weeks	Both regularly and intensively	Preparing for exams specifically	4–6 h/day	Lecture slides and notes
Forth year	Female	Excellent (A+ or A)	Often	Often	Rarely	Often	Often	Often	Rarely	Often	Often	Often	1	Female	No specific	1–2 weeks	Regularly during the semester	Understanding concepts deeply	4–6 h/day	Lecture slides and notes
Forth year	Male	Very Good (B)	Sometimes	Sometimes	Sometimes	Sometimes	Sometimes	Sometimes	Sometimes	Sometimes	Sometimes	Sometimes	1	Male	No specific	>1 month	Both regularly and intensively	Balancing both understanding and memorization	4–6 h/day	Lecture slides and notes
Forth year	Female	Very Good (B)	Often	Sometimes	Sometimes	Often	Often	Sometimes	Rarely	Often	Often	Often	1	Female	To-do/planner	2–4 weeks	Both regularly and intensively	Balancing both understanding and memorization	2–4 h/day	Question banks
Forth year	Male	Excellent (A+ or A)	Often	Often	Often	Sometimes	Sometimes	Sometimes	Sometimes	Sometimes	Sometimes	Often	1	Male	Prioritization	>1 month	Regularly during the semester	Balancing both understanding and memorization	4–6 h/day	Lecture slides and notes
Forth year	Male	Excellent (A+ or A)	Often	Rarely	Sometimes	Often	Rarely	Sometimes	Sometimes	Often	Sometimes	Often	1	Male	To-do/planner	>1 month	Regularly during the semester	Preparing for exams specifically	4–6 h/day	Lecture slides and notes
Forth year	Female	Excellent (A+ or A)	Sometimes	Sometimes	Often	Often	Sometimes	Sometimes	Sometimes	Often	Sometimes	Often	1	Female	To-do/planner	1–2 weeks	Intensively before exams	Preparing for exams specifically	4–6 h/day	Lecture slides and notes
Forth year	Female	Excellent (A+ or A)	Rarely	Sometimes	Often	Often	Rarely	Sometimes	Rarely	Sometimes	Sometimes	Often	1	Female	Prioritization	>1 month	Both regularly and intensively	Understanding concepts deeply	>6 h/day	Lecture slides and notes
Forth year	Male	Good (C)	Sometimes	Rarely	Often	Rarely	Rarely	Rarely	Often	Often	Rarely	Often	1	Male	No specific	>1 month	Both regularly and intensively	Memorizing key facts	2–4 h/day	Online videos or tutorials
Forth year	Female	Good (C)	Often	Often	Often	Often	Sometimes	Sometimes	Sometimes	Often	Sometimes	Sometimes	1	Female	Prioritization	<1 week	Both regularly and intensively	Balancing both understanding and memorization	4–6 h/day	Question banks
Third year	Female	Good (C)	Sometimes	Sometimes	Often	Often	Often	Rarely	Sometimes	Often	Rarely	Often	0	Female	Pomodoro	1–2 weeks	Both regularly and intensively	Balancing both understanding and memorization	4–6 h/day	Lecture slides and notes
Forth year	Female	Fair (D)	Rarely	Rarely	Sometimes	Often	Sometimes	Rarely	Sometimes	Sometimes	Sometimes	Often	1	Female	Pomodoro	<1 week	Irregularly	Understanding concepts deeply	<2 h/day	Lecture slides and notes
Forth year	Female	Very Good (B)	Often	Sometimes	Often	Often	Often	Often	Often	Sometimes	Often	Often	1	Female	To-do/planner	2–4 weeks	Both regularly and intensively	Balancing both understanding and memorization	2–4 h/day	Lecture slides and notes
Forth year	Male	Excellent (A+ or A)	Often	Often	Sometimes	Often	Sometimes	Often	Often	Sometimes	Often	Often	1	Male	Pomodoro	1–2 weeks	Both regularly and intensively	Memorizing key facts	2–4 h/day	Question banks
Forth year	Male	Excellent (A+ or A)	Often	Often	Sometimes	Often	Sometimes	Often	Sometimes	Sometimes	Rarely	Often	1	Male	No specific	2–4 weeks	Both regularly and intensively	Balancing both understanding and memorization	4–6 h/day	Online videos or tutorials
Forth year	Female	Good (C)	Rarely	Sometimes	Rarely	Sometimes	Rarely	Sometimes	Rarely	Sometimes	Sometimes	Sometimes	1	Female	No specific	2–4 weeks	Intensively before exams	Preparing for exams specifically	>6 h/day	Lecture slides and notes
Forth year	Female	Excellent (A+ or A)	Often	Often	Often	Often	Often	Sometimes	Sometimes	Often	Sometimes	Often	1	Female	To-do/planner	>1 month	Both regularly and intensively	Balancing both understanding and memorization	4–6 h/day	Lecture slides and notes
Forth year	Female	Excellent (A+ or A)	Sometimes	Rarely	Sometimes	Often	Often	Sometimes	Rarely	Sometimes	Sometimes	Sometimes	1	Female	To-do/planner	1–2 weeks	Intensively before exams	Balancing both understanding and memorization	4–6 h/day	Lecture slides and notes
Forth year	Female	Excellent (A+ or A)	Sometimes	Sometimes	Sometimes	Sometimes	Often	Often	Often	Sometimes	Sometimes	Sometimes	1	Female	To-do/planner	2–4 weeks	Both regularly and intensively	Balancing both understanding and memorization	4–6 h/day	Lecture slides and notes
Forth year	Female	Very Good (B)	Sometimes	Rarely	Sometimes	Often	Often	Rarely	Often	Often	Sometimes	Sometimes	1	Female	To-do/planner	2–4 weeks	Both regularly and intensively	Understanding concepts deeply	>6 h/day	Online videos or tutorials
Forth year	Male	Very Good (B)	Sometimes	Sometimes	Rarely	Sometimes	Sometimes	Sometimes	Rarely	Often	Often	Sometimes	1	Male	Prioritization	2–4 weeks	Both regularly and intensively	Memorizing key facts	4–6 h/day	Lecture slides and notes
Forth year	Female	Excellent (A+ or A)	Rarely	Sometimes	Often	Often	Rarely	Often	Rarely	Sometimes	Sometimes	Often	1	Female	No specific	1–2 weeks	Both regularly and intensively	Balancing both understanding and memorization	4–6 h/day	Lecture slides and notes
Forth year	Female	Excellent (A+ or A)	Rarely	Sometimes	Often	Often	Sometimes	Sometimes	Rarely	Sometimes	Sometimes	Often	1	Female	No specific	2–4 weeks	Both regularly and intensively	Balancing both understanding and memorization	4–6 h/day	Lecture slides and notes
Forth year	Female	Fair (D)	Rarely	Rarely	Rarely	Rarely	Rarely	Rarely	Rarely	Rarely	Rarely	Rarely	1	Female	Pomodoro	<1 week	Intensively before exams	Preparing for exams specifically	<2 h/day	Lecture slides and notes
Forth year	Male	Fair (D)	Often	Often	Sometimes	Sometimes	Rarely	Sometimes	Rarely	Sometimes	Sometimes	Rarely	1	Male	No specific	1–2 weeks	Irregularly	Balancing both understanding and memorization	2–4 h/day	Online videos or tutorials
Forth year	Male	Good (C)	Often	Rarely	Rarely	Rarely	Sometimes	Rarely	Sometimes	Often	Often	Sometimes	1	Male	To-do/planner	>1 month	Regularly during the semester	Preparing for exams specifically	2–4 h/day	Online videos or tutorials
Forth year	Female	Very Good (B)	Sometimes	Rarely	Sometimes	Sometimes	Rarely	Rarely	Rarely	Sometimes	Often	Often	1	Female	To-do/planner	1–2 weeks	Both regularly and intensively	Preparing for exams specifically	2–4 h/day	Lecture slides and notes
Forth year	Female	Good (C)	Sometimes	Often	Often	Often	Often	Often	Rarely	Often	Often	Often	1	Female	To-do/planner	1–2 weeks	Both regularly and intensively	Preparing for exams specifically	4–6 h/day	Lecture slides and notes
Forth year	Female	Good (C)	Often	Sometimes	Often	Often	Often	Often	Sometimes	Often	Often	Often	1	Female	No specific	2–4 weeks	Intensively before exams	Understanding concepts deeply	2–4 h/day	Lecture slides and notes
Forth year	Female	Excellent (A+ or A)	Often	Sometimes	Sometimes	Rarely	Rarely	Rarely	Often	Often	Often	Often	1	Female	To-do/planner	>1 month	Both regularly and intensively	Balancing both understanding and memorization	4–6 h/day	Online videos or tutorials
Forth year	Female	Good (C)	Rarely	Sometimes	Sometimes	Sometimes	Sometimes	Sometimes	Often	Often	Often	Sometimes	1	Female	To-do/planner	>1 month	Regularly during the semester	Balancing both understanding and memorization	>6 h/day	Lecture slides and notes
Forth year	Female	Excellent (A+ or A)	Sometimes	Sometimes	Often	Sometimes	Often	Often	Sometimes	Often	Often	Often	1	Female	Prioritization	2–4 weeks	Both regularly and intensively	Balancing both understanding and memorization	4–6 h/day	Lecture slides and notes
Forth year	Male	Good (C)	Rarely	Often	Sometimes	Often	Often	Rarely	Rarely	Often	Often	Sometimes	1	Male	Pomodoro	1–2 weeks	Intensively before exams	Balancing both understanding and memorization	<2 h/day	Lecture slides and notes
Forth year	Male	Good (C)	Often	Rarely	Often	Often	Often	Sometimes	Rarely	Often	Sometimes	Sometimes	1	Male	To-do/planner	2–4 weeks	Both regularly and intensively	Preparing for exams specifically	2–4 h/day	Question banks
Sixth year	Female	Excellent (A+ or A)	Rarely	Sometimes	Often	Often	Often	Rarely	Rarely	Rarely	Often	Often	1	Female	Pomodoro	1–2 weeks	Both regularly and intensively	Preparing for exams specifically	2–4 h/day	Lecture slides and notes
Forth year	Female	Good (C)	Often	Sometimes	Often	Sometimes	Often	Sometimes	Often	Sometimes	Often	Sometimes	1	Female	No specific	2–4 weeks	Both regularly and intensively	Balancing both understanding and memorization	4–6 h/day	Lecture slides and notes
Forth year	Male	Excellent (A+ or A)	Rarely	Sometimes	Sometimes	Rarely	Rarely	Often	Rarely	Often	Often	Often	1	Male	No specific	1–2 weeks	Irregularly	Preparing for exams specifically	4–6 h/day	Lecture slides and notes
Forth year	Male	Excellent (A+ or A)	Often	Often	Sometimes	Often	Often	Sometimes	Rarely	Rarely	Often	Often	1	Male	No specific	1–2 weeks	Intensively before exams	Understanding concepts deeply	2–4 h/day	Lecture slides and notes
Forth year	Male	Good (C)	Sometimes	Rarely	Often	Often	Sometimes	Rarely	Rarely	Often	Sometimes	Sometimes	1	Male	No specific	>1 month	Intensively before exams	Balancing both understanding and memorization	4–6 h/day	Lecture slides and notes
Forth year	Male	Very Good (B)	Rarely	Often	Sometimes	Sometimes	Sometimes	Sometimes	Rarely	Rarely	Often	Often	1	Male	Pomodoro	1–2 weeks	Both regularly and intensively	Memorizing key facts	2–4 h/day	Lecture slides and notes
Sixth year	Male	Very Good (B)	Sometimes	Sometimes	Sometimes	Sometimes	Rarely	Often	Sometimes	Often	Sometimes	Sometimes	1	Male	No specific	1–2 weeks	Intensively before exams	Understanding concepts deeply	<2 h/day	Lecture slides and notes
Forth year	Female	Good (C)	Sometimes	Often	Often	Often	Often	Sometimes	Rarely	Often	Sometimes	Often	1	Female	No specific	1–2 weeks	Irregularly	Understanding concepts deeply	2–4 h/day	Lecture slides and notes
Forth year	Male	Excellent (A+ or A)	Rarely	Often	Sometimes	Sometimes	Rarely	Rarely	Rarely	Rarely	Rarely	Often	1	Male	Pomodoro	1–2 weeks	Intensively before exams	Understanding concepts deeply	<2 h/day	Lecture slides and notes
Forth year	Male	Very Good (B)	Often	Often	Often	Sometimes	Often	Often	Often	Often	Often	Often	1	Male	Pomodoro	2–4 weeks	Regularly during the semester	Balancing both understanding and memorization	4–6 h/day	Lecture slides and notes
Forth year	Female	Very Good (B)	Rarely	Rarely	Often	Often	Often	Sometimes	Rarely	Often	Often	Sometimes	1	Female	No specific	1–2 weeks	Intensively before exams	Understanding concepts deeply	<2 h/day	Online videos or tutorials
Forth year	Male	Good (C)	Often	Sometimes	Sometimes	Often	Often	Sometimes	Sometimes	Often	Often	Often	1	Male	No specific	2–4 weeks	Regularly during the semester	Balancing both understanding and memorization	4–6 h/day	Online videos or tutorials
Forth year	Male	Very Good (B)	Rarely	Sometimes	Often	Sometimes	Rarely	Rarely	Rarely	Often	Rarely	Often	1	Male	No specific	>1 month	Regularly during the semester	Balancing both understanding and memorization	4–6 h/day	Lecture slides and notes
Third year	Female	Good (C)	Sometimes	Rarely	Sometimes	Sometimes	Often	Sometimes	Sometimes	Often	Often	Often	0	Female	Prioritization	1–2 weeks	Intensively before exams	Memorizing key facts	4–6 h/day	Online videos or tutorials
Forth year	Female	Very Good (B)	Often	Sometimes	Sometimes	Sometimes	Often	Sometimes	Sometimes	Often	Often	Often	1	Female	Pomodoro	1–2 weeks	Regularly during the semester	Memorizing key facts	2–4 h/day	Online videos or tutorials
Forth year	Female	Very Good (B)	Sometimes	Rarely	Often	Often	Often	Sometimes	Sometimes	Often	Sometimes	Often	1	Female	Prioritization	2–4 weeks	Both regularly and intensively	Balancing both understanding and memorization	4–6 h/day	Lecture slides and notes
Forth year	Male	Excellent (A+ or A)	Often	Sometimes	Rarely	Often	Often	Often	Often	Often	Often	Rarely	1	Male	To-do/planner	2–4 weeks	Both regularly and intensively	Balancing both understanding and memorization	4–6 h/day	Lecture slides and notes
Forth year	Female	Good (C)	Rarely	Sometimes	Sometimes	Often	Sometimes	Often	Often	Often	Often	Sometimes	1	Female	Pomodoro	<1 week	Intensively before exams	Balancing both understanding and memorization	>6 h/day	Lecture slides and notes
Second year	Female	Good (C)	Often	Often	Often	Often	Often	Often	Often	Often	Often	Often	0	Female	Pomodoro	<1 week	Both regularly and intensively	Memorizing key facts	>6 h/day	Online videos or tutorials
Second year	Female	Good (C)	Often	Often	Sometimes	Sometimes	Sometimes	Often	Often	Often	Sometimes	Often	0	Female	No specific	>1 month	Intensively before exams	Understanding concepts deeply	4–6 h/day	Question banks
Second year	Female	Very Good (B)	Often	Often	Often	Often	Often	Often	Often	Often	Often	Often	0	Female	Pomodoro	2–4 weeks	Regularly during the semester	Memorizing key facts	2–4 h/day	Textbooks
Second year	Male	Excellent (A+ or A)	Often	Sometimes	Sometimes	Sometimes	Rarely	Sometimes	Often	Often	Often	Sometimes	0	Male	No specific	>1 month	Both regularly and intensively	Balancing both understanding and memorization	>6 h/day	Lecture slides and notes
Forth year	Male	Good (C)	Sometimes	Often	Often	Sometimes	Sometimes	Often	Sometimes	Sometimes	Sometimes	Often	1	Male	No specific	2–4 weeks	Irregularly	Preparing for exams specifically	2–4 h/day	Lecture slides and notes
Second year	Male	Excellent (A+ or A)	Rarely	Sometimes	Often	Often	Often	Sometimes	Rarely	Often	Sometimes	Often	0	Male	Prioritization	>1 month	Both regularly and intensively	Balancing both understanding and memorization	>6 h/day	Lecture slides and notes
Second year	Female	Very Good (B)	Often	Often	Sometimes	Sometimes	Sometimes	Sometimes	Sometimes	Sometimes	Sometimes	Sometimes	0	Female	To-do/planner	1–2 weeks	Both regularly and intensively	Balancing both understanding and memorization	2–4 h/day	Lecture slides and notes
Second year	Female	Excellent (A+ or A)	Sometimes	Sometimes	Often	Often	Sometimes	Sometimes	Sometimes	Sometimes	Often	Often	0	Female	Prioritization	2–4 weeks	Both regularly and intensively	Balancing both understanding and memorization	<2 h/day	Online videos or tutorials
Second year	Male	Good (C)	Sometimes	Sometimes	Often	Often	Often	Often	Sometimes	Often	Often	Often	0	Male	To-do/planner	<1 week	Intensively before exams	Preparing for exams specifically	4–6 h/day	Lecture slides and notes
Second year	Female	Very Good (B)	Often	Often	Rarely	Sometimes	Rarely	Sometimes	Often	Rarely	Often	Often	0	Female	No specific	<1 week	Irregularly	Preparing for exams specifically	2–4 h/day	Lecture slides and notes
Second year	Female	Very Good (B)	Sometimes	Often	Sometimes	Often	Sometimes	Sometimes	Often	Often	Sometimes	Often	0	Female	To-do/planner	1–2 weeks	Intensively before exams	Understanding concepts deeply	2–4 h/day	Lecture slides and notes
Second year	Female	Very Good (B)	Often	Sometimes	Often	Often	Often	Often	Sometimes	Often	Often	Often	0	Female	To-do/planner	>1 month	Regularly during the semester	Balancing both understanding and memorization	2–4 h/day	Lecture slides and notes
Third year	Female	Good (C)	Often	Sometimes	Sometimes	Sometimes	Rarely	Sometimes	Sometimes	Sometimes	Sometimes	Sometimes	0	Female	Prioritization	>1 month	Both regularly and intensively	Balancing both understanding and memorization	2–4 h/day	Question banks
Second year	Female	Excellent (A+ or A)	Often	Often	Sometimes	Sometimes	Often	Often	Sometimes	Sometimes	Often	Often	0	Female	Prioritization	>1 month	Regularly during the semester	Balancing both understanding and memorization	>6 h/day	Online videos or tutorials
Second year	Female	Good (C)	Often	Sometimes	Often	Sometimes	Often	Often	Often	Often	Often	Often	0	Female	To-do/planner	2–4 weeks	Both regularly and intensively	Understanding concepts deeply	4–6 h/day	Lecture slides and notes
Second year	Female	Excellent (A+ or A)	Rarely	Sometimes	Sometimes	Sometimes	Often	Rarely	Sometimes	Sometimes	Often	Rarely	0	Female	No specific	<1 week	Intensively before exams	Preparing for exams specifically	2–4 h/day	Lecture slides and notes
Second year	Female	Excellent (A+ or A)	Sometimes	Sometimes	Often	Often	Often	Often	Often	Often	Often	Often	0	Female	To-do/planner	2–4 weeks	Both regularly and intensively	Balancing both understanding and memorization	>6 h/day	Lecture slides and notes
Second year	Female	Very Good (B)	Rarely	Sometimes	Sometimes	Often	Often	Rarely	Often	Often	Often	Often	0	Female	To-do/planner	1–2 weeks	Intensively before exams	Understanding concepts deeply	>6 h/day	Lecture slides and notes
Third year	Male	Excellent (A+ or A)	Often	Rarely	Often	Often	Often	Rarely	Rarely	Often	Sometimes	Often	0	Male	To-do/planner	2–4 weeks	Both regularly and intensively	Balancing both understanding and memorization	2–4 h/day	Lecture slides and notes
Second year	Female	Excellent (A+ or A)	Sometimes	Often	Often	Sometimes	Sometimes	Sometimes	Rarely	Sometimes	Often	Often	0	Female	Prioritization	>1 month	Both regularly and intensively	Balancing both understanding and memorization	2–4 h/day	Lecture slides and notes
Second year	Female	Good (C)	Often	Sometimes	Often	Often	Sometimes	Often	Often	Often	Often	Often	0	Female	Prioritization	>1 month	Both regularly and intensively	Balancing both understanding and memorization	4–6 h/day	Online videos or tutorials
Second year	Female	Excellent (A+ or A)	Often	Often	Sometimes	Often	Sometimes	Often	Sometimes	Rarely	Often	Often	0	Female	To-do/planner	2–4 weeks	Both regularly and intensively	Balancing both understanding and memorization	4–6 h/day	Textbooks
Second year	Male	Excellent (A+ or A)	Often	Sometimes	Often	Often	Often	Sometimes	Rarely	Sometimes	Rarely	Often	0	Male	No specific	1–2 weeks	Both regularly and intensively	Balancing both understanding and memorization	2–4 h/day	Lecture slides and notes
Second year	Male	Excellent (A+ or A)	Often	Often	Sometimes	Often	Sometimes	Sometimes	Rarely	Often	Often	Often	0	Male	Prioritization	1–2 weeks	Regularly during the semester	Balancing both understanding and memorization	4–6 h/day	Lecture slides and notes
Second year	Male	Excellent (A+ or A)	Sometimes	Often	Often	Often	Sometimes	Rarely	Often	Often	Often	Sometimes	0	Male	Pomodoro	1–2 weeks	Both regularly and intensively	Understanding concepts deeply	2–4 h/day	Lecture slides and notes
Second year	Female	Excellent (A+ or A)	Often	Rarely	Sometimes	Often	Sometimes	Sometimes	Often	Often	Rarely	Often	0	Female	To-do/planner	>1 month	Both regularly and intensively	Balancing both understanding and memorization	4–6 h/day	Lecture slides and notes
Second year	Male	Excellent (A+ or A)	Sometimes	Often	Often	Often	Often	Often	Rarely	Often	Rarely	Sometimes	0	Male	Pomodoro	2–4 weeks	Both regularly and intensively	Understanding concepts deeply	4–6 h/day	Textbooks
Second year	Female	Good (C)	Often	Sometimes	Sometimes	Often	Often	Often	Often	Often	Often	Often	0	Female	Prioritization	1–2 weeks	Irregularly	Understanding concepts deeply	4–6 h/day	Lecture slides and notes
Second year	Male	Fair (D)	Rarely	Sometimes	Often	Often	Often	Often	Rarely	Rarely	Sometimes	Sometimes	0	Male	No specific	<1 week	Irregularly	Balancing both understanding and memorization	<2 h/day	Online videos or tutorials
Second year	Female	Excellent (A+ or A)	Often	Sometimes	Often	Often	Often	Rarely	Rarely	Often	Often	Often	0	Female	No specific	1–2 weeks	Both regularly and intensively	Balancing both understanding and memorization	4–6 h/day	Question banks
Second year	Male	Excellent (A+ or A)	Rarely	Rarely	Often	Often	Sometimes	Often	Rarely	Rarely	Often	Often	0	Male	Prioritization	1–2 weeks	Intensively before exams	Balancing both understanding and memorization	2–4 h/day	Lecture slides and notes
Second year	Female	Excellent (A+ or A)	Sometimes	Often	Often	Often	Often	Often	Often	Often	Often	Often	0	Female	To-do/planner	2–4 weeks	Both regularly and intensively	Balancing both understanding and memorization	4–6 h/day	Online videos or tutorials
Second year	Male	Excellent (A+ or A)	Sometimes	Rarely	Sometimes	Often	Often	Sometimes	Sometimes	Often	Sometimes	Rarely	0	Male	To-do/planner	2–4 weeks	Both regularly and intensively	Balancing both understanding and memorization	4–6 h/day	Lecture slides and notes
Forth year	Male	Excellent (A+ or A)	Often	Sometimes	Often	Often	Often	Sometimes	Sometimes	Sometimes	Often	Often	1	Male	No specific	>1 month	Both regularly and intensively	Preparing for exams specifically	4–6 h/day	Lecture slides and notes
Third year	Female	Very Good (B)	Sometimes	Often	Rarely	Sometimes	Sometimes	Rarely	Rarely	Often	Often	Often	0	Female	To-do/planner	2–4 weeks	Both regularly and intensively	Balancing both understanding and memorization	>6 h/day	Lecture slides and notes
Second year	Female	Excellent (A+ or A)	Often	Often	Sometimes	Often	Often	Sometimes	Sometimes	Often	Often	Often	0	Female	Prioritization	>1 month	Both regularly and intensively	Balancing both understanding and memorization	2–4 h/day	Lecture slides and notes
Second year	Female	Excellent (A+ or A)	Rarely	Sometimes	Often	Sometimes	Rarely	Sometimes	Sometimes	Often	Often	Often	0	Female	To-do/planner	1–2 weeks	Both regularly and intensively	Understanding concepts deeply	>6 h/day	Lecture slides and notes
Second year	Female	Very Good (B)	Rarely	Sometimes	Sometimes	Often	Sometimes	Often	Sometimes	Often	Often	Sometimes	0	Female	To-do/planner	2–4 weeks	Both regularly and intensively	Understanding concepts deeply	4–6 h/day	Lecture slides and notes
Second year	Female	Excellent (A+ or A)	Sometimes	Sometimes	Rarely	Often	Often	Often	Sometimes	Often	Often	Sometimes	0	Female	No specific	2–4 weeks	Irregularly	Understanding concepts deeply	2–4 h/day	Lecture slides and notes
Second year	Female	Excellent (A+ or A)	Sometimes	Rarely	Rarely	Often	Often	Often	Often	Often	Often	Often	0	Female	To-do/planner	2–4 weeks	Both regularly and intensively	Balancing both understanding and memorization	>6 h/day	Lecture slides and notes
Second year	Female	Excellent (A+ or A)	Often	Often	Sometimes	Often	Often	Sometimes	Sometimes	Often	Often	Sometimes	0	Female	To-do/planner	>1 month	Both regularly and intensively	Balancing both understanding and memorization	4–6 h/day	Lecture slides and notes
Second year	Male	Excellent (A+ or A)	Sometimes	Often	Sometimes	Often	Sometimes	Often	Often	Often	Sometimes	Often	0	Male	No specific	>1 month	Regularly during the semester	Understanding concepts deeply	4–6 h/day	Lecture slides and notes
Second year	Female	Very Good (B)	Sometimes	Often	Sometimes	Sometimes	Sometimes	Sometimes	Sometimes	Sometimes	Sometimes	Sometimes	0	Female	No specific	2–4 weeks	Both regularly and intensively	Understanding concepts deeply	>6 h/day	Online videos or tutorials
Second year	Female	Excellent (A+ or A)	Often	Sometimes	Often	Often	Often	Sometimes	Rarely	Often	Often	Sometimes	0	Female	Prioritization	1–2 weeks	Regularly during the semester	Balancing both understanding and memorization	4–6 h/day	Lecture slides and notes
Second year	Male	Excellent (A+ or A)	Often	Often	Sometimes	Often	Often	Often	Rarely	Rarely	Sometimes	Often	0	Male	No specific	>1 month	Regularly during the semester	Balancing both understanding and memorization	4–6 h/day	Lecture slides and notes
Second year	Male	Very Good (B)	Often	Sometimes	Sometimes	Sometimes	Sometimes	Sometimes	Sometimes	Often	Often	Often	0	Male	To-do/planner	2–4 weeks	Intensively before exams	Preparing for exams specifically	4–6 h/day	Online videos or tutorials
Second year	Female	Excellent (A+ or A)	Often	Often	Sometimes	Sometimes	Often	Often	Rarely	Rarely	Sometimes	Often	0	Female	To-do/planner	>1 month	Both regularly and intensively	Balancing both understanding and memorization	4–6 h/day	Lecture slides and notes
Second year	Female	Very Good (B)	Rarely	Often	Sometimes	Sometimes	Sometimes	Rarely	Rarely	Often	Often	Sometimes	0	Female	No specific	2–4 weeks	Intensively before exams	Balancing both understanding and memorization	4–6 h/day	Lecture slides and notes
Second year	Male	Excellent (A+ or A)	Rarely	Sometimes	Sometimes	Rarely	Rarely	Sometimes	Rarely	Often	Often	Often	0	Male	Pomodoro	1–2 weeks	Irregularly	Preparing for exams specifically	4–6 h/day	Lecture slides and notes
Second year	Female	Excellent (A+ or A)	Often	Often	Rarely	Often	Often	Sometimes	Often	Often	Often	Often	0	Female	To-do/planner	<1 week	Both regularly and intensively	Understanding concepts deeply	4–6 h/day	Lecture slides and notes
Second year	Male	Excellent (A+ or A)	Often	Often	Often	Sometimes	Sometimes	Rarely	Rarely	Rarely	Sometimes	Sometimes	0	Male	Prioritization	2–4 weeks	Both regularly and intensively	Balancing both understanding and memorization	4–6 h/day	Lecture slides and notes
Second year	Female	Very Good (B)	Sometimes	Sometimes	Often	Often	Often	Often	Sometimes	Often	Sometimes	Sometimes	0	Female	No specific	2–4 weeks	Irregularly	Preparing for exams specifically	4–6 h/day	Lecture slides and notes
Second year	Female	Excellent (A+ or A)	Often	Sometimes	Often	Often	Sometimes	Often	Often	Often	Often	Often	0	Female	To-do/planner	>1 month	Both regularly and intensively	Balancing both understanding and memorization	>6 h/day	Lecture slides and notes
Forth year	Female	Excellent (A+ or A)	Sometimes	Often	Rarely	Often	Often	Sometimes	Rarely	Often	Sometimes	Often	1	Female	To-do/planner	2–4 weeks	Both regularly and intensively	Balancing both understanding and memorization	4–6 h/day	Lecture slides and notes
Second year	Female	Excellent (A+ or A)	Often	Often	Often	Often	Often	Sometimes	Sometimes	Often	Often	Often	0	Female	To-do/planner	2–4 weeks	Both regularly and intensively	Balancing both understanding and memorization	>6 h/day	Textbooks
Forth year	Female	Fair (D)	Sometimes	Sometimes	Often	Often	Often	Often	Sometimes	Often	Often	Often	1	Female	To-do/planner	>1 month	Both regularly and intensively	Balancing both understanding and memorization	4–6 h/day	Lecture slides and notes
Forth year	Male	Very Good (B)	Often	Sometimes	Rarely	Often	Often	Often	Sometimes	Often	Sometimes	Rarely	1	Male	No specific	>1 month	Regularly during the semester	Understanding concepts deeply	2–4 h/day	Lecture slides and notes
Second year	Male	Very Good (B)	Sometimes	Rarely	Rarely	Sometimes	Often	Often	Rarely	Sometimes	Sometimes	Sometimes	0	Male	No specific	<1 week	Both regularly and intensively	Balancing both understanding and memorization	2–4 h/day	Lecture slides and notes
Forth year	Male	Very Good (B)	Sometimes	Often	Sometimes	Often	Often	Often	Rarely	Rarely	Often	Sometimes	1	Male	No specific	>1 month	Both regularly and intensively	Preparing for exams specifically	4–6 h/day	Lecture slides and notes
Second year	Male	Excellent (A+ or A)	Sometimes	Often	Rarely	Often	Often	Often	Sometimes	Often	Often	Often	0	Male	To-do/planner	>1 month	Both regularly and intensively	Memorizing key facts	>6 h/day	Question banks
Second year	Male	Excellent (A+ or A)	Often	Often	Often	Sometimes	Sometimes	Sometimes	Rarely	Sometimes	Sometimes	Sometimes	0	Male	No specific	>1 month	Both regularly and intensively	Preparing for exams specifically	>6 h/day	Lecture slides and notes
Second year	Female	Good (C)	Sometimes	Often	Often	Often	Often	Sometimes	Rarely	Often	Often	Sometimes	0	Female	Prioritization	1–2 weeks	Intensively before exams	Preparing for exams specifically	2–4 h/day	Lecture slides and notes
Second year	Female	Excellent (A+ or A)	Often	Often	Often	Often	Often	Often	Often	Often	Often	Often	0	Female	No specific	<1 week	Intensively before exams	Understanding concepts deeply	>6 h/day	Online videos or tutorials
Second year	Female	Excellent (A+ or A)	Rarely	Sometimes	Often	Often	Sometimes	Often	Sometimes	Sometimes	Often	Often	0	Female	No specific	<1 week	Intensively before exams	Understanding concepts deeply	2–4 h/day	Lecture slides and notes
Third year	Female	Good (C)	Sometimes	Rarely	Often	Often	Sometimes	Rarely	Rarely	Often	Sometimes	Sometimes	0	Female	Pomodoro	1–2 weeks	Intensively before exams	Balancing both understanding and memorization	4–6 h/day	Online videos or tutorials
Second year	Female	Good (C)	Often	Sometimes	Rarely	Sometimes	Rarely	Rarely	Rarely	Often	Sometimes	Rarely	0	Female	To-do/planner	1–2 weeks	Regularly during the semester	Balancing both understanding and memorization	2–4 h/day	Online videos or tutorials
Second year	Female	Good (C)	Sometimes	Sometimes	Often	Sometimes	Often	Sometimes	Often	Often	Sometimes	Sometimes	0	Female	To-do/planner	2–4 weeks	Intensively before exams	Understanding concepts deeply	4–6 h/day	Lecture slides and notes
Second year	Female	Excellent (A+ or A)	Sometimes	Rarely	Often	Often	Often	Often	Often	Often	Often	Often	0	Female	No specific	1–2 weeks	Intensively before exams	Balancing both understanding and memorization	2–4 h/day	Online videos or tutorials
Second year	Female	Excellent (A+ or A)	Rarely	Often	Often	Often	Sometimes	Often	Often	Rarely	Sometimes	Often	0	Female	To-do/planner	>1 month	Regularly during the semester	Preparing for exams specifically	4–6 h/day	Lecture slides and notes
Forth year	Female	Excellent (A+ or A)	Sometimes	Rarely	Sometimes	Rarely	Rarely	Sometimes	Sometimes	Sometimes	Sometimes	Sometimes	1	Female	To-do/planner	>1 month	Both regularly and intensively	Balancing both understanding and memorization	4–6 h/day	Lecture slides and notes
Second year	Female	Excellent (A+ or A)	Often	Often	Sometimes	Often	Often	Often	Sometimes	Often	Often	Often	0	Female	To-do/planner	>1 month	Both regularly and intensively	Understanding concepts deeply	4–6 h/day	Question banks
Second year	Male	Fair (D)	Often	Sometimes	Sometimes	Sometimes	Sometimes	Sometimes	Sometimes	Often	Often	Often	0	Male	To-do/planner	>1 month	Both regularly and intensively	Understanding concepts deeply	>6 h/day	Lecture slides and notes
Second year	Female	Excellent (A+ or A)	Sometimes	Sometimes	Often	Often	Often	Often	Rarely	Often	Sometimes	Often	0	Female	To-do/planner	2–4 weeks	Both regularly and intensively	Balancing both understanding and memorization	2–4 h/day	Lecture slides and notes
Second year	Male	Excellent (A+ or A)	Often	Rarely	Often	Sometimes	Sometimes	Often	Rarely	Often	Often	Often	0	Male	Pomodoro	2–4 weeks	Both regularly and intensively	Preparing for exams specifically	4–6 h/day	Lecture slides and notes
Second year	Male	Good (C)	Often	Often	Often	Often	Sometimes	Sometimes	Often	Sometimes	Sometimes	Sometimes	0	Male	No specific	<1 week	Irregularly	Preparing for exams specifically	4–6 h/day	Question banks
Second year	Female	Good (C)	Sometimes	Sometimes	Rarely	Often	Often	Rarely	Rarely	Sometimes	Sometimes	Rarely	0	Female	Pomodoro	1–2 weeks	Both regularly and intensively	Preparing for exams specifically	4–6 h/day	Online videos or tutorials
Second year	Male	Good (C)	Sometimes	Sometimes	Often	Often	Sometimes	Sometimes	Sometimes	Often	Often	Sometimes	0	Male	To-do/planner	1–2 weeks	Intensively before exams	Preparing for exams specifically	>6 h/day	Online videos or tutorials
Third year	Male	Excellent (A+ or A)	Sometimes	Rarely	Rarely	Often	Often	Often	Often	Sometimes	Sometimes	Often	0	Male	To-do/planner	2–4 weeks	Both regularly and intensively	Balancing both understanding and memorization	>6 h/day	Textbooks
Second year	Male	Good (C)	Often	Rarely	Often	Rarely	Rarely	Rarely	Sometimes	Often	Rarely	Often	0	Male	Prioritization	2–4 weeks	Intensively before exams	Preparing for exams specifically	>6 h/day	Lecture slides and notes
Forth year	Female	Excellent (A+ or A)	Often	Rarely	Sometimes	Often	Often	Often	Rarely	Often	Rarely	Often	1	Female	Pomodoro	>1 month	Both regularly and intensively	Balancing both understanding and memorization	>6 h/day	Lecture slides and notes
Third year	Male	Very Good (B)	Sometimes	Often	Often	Often	Sometimes	Sometimes	Often	Often	Sometimes	Often	0	Male	To-do/planner	<1 week	Both regularly and intensively	Understanding concepts deeply	4–6 h/day	Question banks
Third year	Female	Excellent (A+ or A)	Sometimes	Often	Rarely	Often	Often	Often	Often	Often	Rarely	Sometimes	0	Female	To-do/planner	1–2 weeks	Regularly during the semester	Understanding concepts deeply	2–4 h/day	Question banks
Second year	Male	Good (C)	Sometimes	Sometimes	Sometimes	Sometimes	Sometimes	Sometimes	Often	Often	Often	Often	0	Male	Prioritization	2–4 weeks	Both regularly and intensively	Balancing both understanding and memorization	>6 h/day	Question banks
Second year	Female	Excellent (A+ or A)	Often	Often	Often	Sometimes	Often	Often	Often	Often	Often	Often	0	Female	To-do/planner	1–2 weeks	Regularly during the semester	Balancing both understanding and memorization	>6 h/day	Lecture slides and notes
Forth year	Male	Very Good (B)	Rarely	Often	Rarely	Often	Often	Rarely	Rarely	Often	Sometimes	Sometimes	1	Male	Pomodoro	1–2 weeks	Irregularly	Balancing both understanding and memorization	4–6 h/day	Lecture slides and notes
Second year	Female	Excellent (A+ or A)	Often	Sometimes	Often	Often	Often	Often	Sometimes	Often	Often	Often	0	Female	Pomodoro	>1 month	Regularly during the semester	Balancing both understanding and memorization	>6 h/day	Lecture slides and notes
Second year	Male	Very Good (B)	Often	Often	Sometimes	Sometimes	Sometimes	Rarely	Rarely	Often	Sometimes	Often	0	Male	No specific	1–2 weeks	Both regularly and intensively	Balancing both understanding and memorization	2–4 h/day	Online videos or tutorials
Second year	Female	Very Good (B)	Sometimes	Sometimes	Often	Often	Often	Often	Often	Often	Sometimes	Often	0	Female	To-do/planner	2–4 weeks	Intensively before exams	Preparing for exams specifically	>6 h/day	Lecture slides and notes
Forth year	Male	Excellent (A+ or A)	Often	Often	Sometimes	Sometimes	Sometimes	Rarely	Rarely	Often	Often	Often	1	Male	No specific	1–2 weeks	Both regularly and intensively	Balancing both understanding and memorization	>6 h/day	Online videos or tutorials
Second year	Female	Excellent (A+ or A)	Rarely	Sometimes	Sometimes	Rarely	Sometimes	Sometimes	Often	Often	Sometimes	Sometimes	0	Female	No specific	<1 week	Both regularly and intensively	Memorizing key facts	4–6 h/day	Online videos or tutorials
Third year	Female	Good (C)	Rarely	Often	Often	Often	Often	Sometimes	Sometimes	Often	Sometimes	Sometimes	0	Female	Prioritization	1–2 weeks	Intensively before exams	Understanding concepts deeply	>6 h/day	Lecture slides and notes
Forth year	Female	Very Good (B)	Rarely	Sometimes	Sometimes	Sometimes	Often	Rarely	Often	Often	Often	Sometimes	1	Female	No specific	1–2 weeks	Intensively before exams	Balancing both understanding and memorization	<2 h/day	Lecture slides and notes
Second year	Female	Excellent (A+ or A)	Often	Often	Sometimes	Often	Sometimes	Often	Often	Sometimes	Often	Often	0	Female	To-do/planner	1–2 weeks	Both regularly and intensively	Balancing both understanding and memorization	4–6 h/day	Lecture slides and notes
Second year	Female	Good (C)	Rarely	Sometimes	Rarely	Sometimes	Often	Sometimes	Sometimes	Often	Often	Often	0	Female	To-do/planner	2–4 weeks	Intensively before exams	Understanding concepts deeply	>6 h/day	Online videos or tutorials
Second year	Female	Excellent (A+ or A)	Often	Often	Often	Often	Often	Often	Often	Often	Often	Often	0	Female	Prioritization	2–4 weeks	Both regularly and intensively	Preparing for exams specifically	4–6 h/day	Lecture slides and notes
Second year	Male	Excellent (A+ or A)	Sometimes	Sometimes	Often	Sometimes	Sometimes	Sometimes	Often	Often	Sometimes	Often	0	Male	To-do/planner	2–4 weeks	Both regularly and intensively	Balancing both understanding and memorization	>6 h/day	Lecture slides and notes
Second year	Female	Excellent (A+ or A)	Often	Often	Often	Often	Sometimes	Sometimes	Sometimes	Often	Sometimes	Often	0	Female	To-do/planner	>1 month	Both regularly and intensively	Balancing both understanding and memorization	4–6 h/day	Lecture slides and notes
Second year	Female	Fair (D)	Often	Sometimes	Sometimes	Sometimes	Often	Often	Rarely	Often	Often	Often	0	Female	Prioritization	1–2 weeks	Intensively before exams	Understanding concepts deeply	2–4 h/day	Online videos or tutorials
Second year	Female	Very Good (B)	Sometimes	Often	Sometimes	Sometimes	Sometimes	Often	Sometimes	Often	Sometimes	Sometimes	0	Female	No specific	1–2 weeks	Intensively before exams	Balancing both understanding and memorization	4–6 h/day	Lecture slides and notes
Second year	Female	Very Good (B)	Often	Sometimes	Often	Often	Often	Sometimes	Sometimes	Often	Often	Often	0	Female	Pomodoro	1–2 weeks	Both regularly and intensively	Understanding concepts deeply	2–4 h/day	Lecture slides and notes
Second year	Male	Very Good (B)	Sometimes	Often	Sometimes	Often	Often	Rarely	Rarely	Often	Often	Often	0	Male	Prioritization	1–2 weeks	Both regularly and intensively	Preparing for exams specifically	2–4 h/day	Lecture slides and notes
Third year	Female	Good (C)	Sometimes	Often	Sometimes	Sometimes	Sometimes	Sometimes	Often	Often	Sometimes	Often	0	Female	Prioritization	2–4 weeks	Both regularly and intensively	Balancing both understanding and memorization	4–6 h/day	Lecture slides and notes
Second year	Female	Very Good (B)	Sometimes	Often	Often	Sometimes	Sometimes	Often	Often	Often	Often	Often	0	Female	Pomodoro	1–2 weeks	Intensively before exams	Balancing both understanding and memorization	<2 h/day	Lecture slides and notes
Second year	Male	Very Good (B)	Sometimes	Rarely	Sometimes	Sometimes	Sometimes	Sometimes	Rarely	Sometimes	Sometimes	Sometimes	0	Male	To-do/planner	1–2 weeks	Intensively before exams	Balancing both understanding and memorization	2–4 h/day	Textbooks
Second year	Female	Excellent (A+ or A)	Sometimes	Often	Sometimes	Often	Often	Often	Sometimes	Often	Often	Often	0	Female	Pomodoro	1–2 weeks	Both regularly and intensively	Balancing both understanding and memorization	2–4 h/day	Lecture slides and notes
Second year	Female	Excellent (A+ or A)	Rarely	Sometimes	Often	Sometimes	Often	Rarely	Sometimes	Often	Sometimes	Often	0	Female	To-do/planner	1–2 weeks	Intensively before exams	Preparing for exams specifically	2–4 h/day	Lecture slides and notes
Second year	Male	Very Good (B)	Sometimes	Sometimes	Sometimes	Often	Often	Sometimes	Rarely	Often	Often	Sometimes	0	Male	No specific	>1 month	Regularly during the semester	Balancing both understanding and memorization	4–6 h/day	Lecture slides and notes
Third year	Female	Good (C)	Rarely	Often	Rarely	Sometimes	Sometimes	Rarely	Rarely	Often	Rarely	Sometimes	0	Female	No specific	1–2 weeks	Intensively before exams	Preparing for exams specifically	2–4 h/day	Online videos or tutorials
Forth year	Female	Good (C)	Sometimes	Often	Sometimes	Rarely	Often	Rarely	Sometimes	Often	Often	Often	1	Female	No specific	2–4 weeks	Intensively before exams	Memorizing key facts	4–6 h/day	Lecture slides and notes
Second year	Female	Good (C)	Often	Sometimes	Often	Often	Sometimes	Sometimes	Often	Often	Often	Often	0	Female	To-do/planner	1–2 weeks	Intensively before exams	Understanding concepts deeply	2–4 h/day	Lecture slides and notes
Third year	Female	Good (C)	Often	Rarely	Often	Often	Often	Often	Often	Often	Often	Often	0	Female	Pomodoro	1–2 weeks	Regularly during the semester	Balancing both understanding and memorization	>6 h/day	Lecture slides and notes
Second year	Male	Excellent (A+ or A)	Often	Sometimes	Often	Often	Sometimes	Sometimes	Often	Sometimes	Often	Sometimes	0	Male	Pomodoro	2–4 weeks	Intensively before exams	Understanding concepts deeply	2–4 h/day	Textbooks
First year	Male	Very Good (B)	Often	Sometimes	Often	Sometimes	Often	Often	Often	Sometimes	Often	Often	0	Male	Prioritization	1–2 weeks	Irregularly	Understanding concepts deeply	>6 h/day	Lecture slides and notes
First year	Female	Good (C)	Sometimes	Rarely	Often	Often	Often	Often	Often	Often	Often	Often	0	Female	To-do/planner	1–2 weeks	Regularly during the semester	Understanding concepts deeply	<2 h/day	Lecture slides and notes
First year	Female	Very Good (B)	Often	Sometimes	Rarely	Sometimes	Often	Often	Sometimes	Sometimes	Often	Rarely	0	Female	No specific	<1 week	Intensively before exams	Preparing for exams specifically	2–4 h/day	Lecture slides and notes
Second year	Female	Excellent (A+ or A)	Sometimes	Rarely	Sometimes	Often	Often	Often	Sometimes	Often	Often	Often	0	Female	To-do/planner	2–4 weeks	Both regularly and intensively	Preparing for exams specifically	4–6 h/day	Lecture slides and notes
Second year	Male	Very Good (B)	Rarely	Sometimes	Often	Sometimes	Rarely	Often	Rarely	Sometimes	Often	Rarely	0	Male	Prioritization	2–4 weeks	Regularly during the semester	Balancing both understanding and memorization	>6 h/day	Lecture slides and notes
First year	Male	Excellent (A+ or A)	Sometimes	Often	Sometimes	Often	Often	Rarely	Rarely	Often	Sometimes	Often	0	Male	No specific	2–4 weeks	Regularly during the semester	Understanding concepts deeply	>6 h/day	Lecture slides and notes
First year	Female	Excellent (A+ or A)	Rarely	Rarely	Rarely	Often	Sometimes	Often	Rarely	Rarely	Often	Often	0	Female	To-do/planner	<1 week	Intensively before exams	Balancing both understanding and memorization	4–6 h/day	Lecture slides and notes
First year	Female	Very Good (B)	Sometimes	Rarely	Rarely	Sometimes	Sometimes	Sometimes	Sometimes	Often	Sometimes	Sometimes	0	Female	To-do/planner	<1 week	Both regularly and intensively	Balancing both understanding and memorization	4–6 h/day	Lecture slides and notes
First year	Male	Fair (D)	Sometimes	Sometimes	Sometimes	Sometimes	Sometimes	Often	Rarely	Often	Often	Sometimes	0	Male	No specific	1–2 weeks	Both regularly and intensively	Balancing both understanding and memorization	4–6 h/day	Online videos or tutorials
First year	Male	Very Good (B)	Often	Rarely	Often	Often	Sometimes	Rarely	Rarely	Rarely	Rarely	Often	0	Male	No specific	<1 week	Intensively before exams	Preparing for exams specifically	>6 h/day	Lecture slides and notes
First year	Female	Good (C)	Rarely	Sometimes	Often	Often	Often	Often	Sometimes	Often	Sometimes	Often	0	Female	No specific	<1 week	Both regularly and intensively	Balancing both understanding and memorization	>6 h/day	Online videos or tutorials
Second year	Female	Very Good (B)	Sometimes	Rarely	Often	Sometimes	Often	Sometimes	Rarely	Often	Often	Often	0	Female	To-do/planner	1–2 weeks	Both regularly and intensively	Preparing for exams specifically	2–4 h/day	Lecture slides and notes
First year	Female	Excellent (A+ or A)	Sometimes	Often	Often	Often	Often	Sometimes	Sometimes	Often	Often	Sometimes	0	Female	To-do/planner	>1 month	Both regularly and intensively	Balancing both understanding and memorization	4–6 h/day	Lecture slides and notes
First year	Male	Excellent (A+ or A)	Sometimes	Often	Often	Often	Often	Often	Often	Often	Often	Often	0	Male	Prioritization	1–2 weeks	Intensively before exams	Balancing both understanding and memorization	2–4 h/day	Online videos or tutorials
First year	Male	Excellent (A+ or A)	Often	Sometimes	Often	Often	Often	Often	Often	Often	Sometimes	Often	0	Male	To-do/planner	>1 month	Both regularly and intensively	Understanding concepts deeply	>6 h/day	Lecture slides and notes
First year	Male	Excellent (A+ or A)	Sometimes	Often	Often	Often	Rarely	Often	Often	Often	Often	Often	0	Male	No specific	1–2 weeks	Both regularly and intensively	Understanding concepts deeply	2–4 h/day	Online videos or tutorials
First year	Female	Excellent (A+ or A)	Rarely	Rarely	Sometimes	Often	Sometimes	Rarely	Sometimes	Sometimes	Sometimes	Sometimes	0	Female	Pomodoro	>1 month	Both regularly and intensively	Balancing both understanding and memorization	4–6 h/day	Lecture slides and notes
